# Supplementary material for: A Bayesian method to estimate variant-induced disease penetrance
Source: PLoS Genet. 2020 Jun 22;16(6):e1008862. doi: 10.1371/journal.pgen.1008862 (PMC7347235; doi:10.1371/journal.pgen.1008862)
Supplement: S2 Table — All data used to estimate BrS1 penetrance including covariates are included in the accompanying dataset. (CSV) [file pgen.1008862.s004.csv]

variant	resnum	nativeAA	mutAA	mut_type	lqt3	brs1	unaff	other	gnomAD	peak_current	eaRate	blastpssm	pamscore	aasimilaritymat	PREDICTION_polyphen2	polyphen2_score	provean_score	PREDICTION_provean	SIFT_score	PREDICTION_sift	penetrance_density	inverse_variance_weight	EM_prior_affected	EM_prior_unaffected
p.Gln1000del	1000	p.Gln	del	aadel	0	0	0	0	9	NA	NA	NA	NA	NA	NA	NA	NA	NA	NA	NA	0.094923921	140.2489248	1.593500983	17.40649902
Q1000L	1000	Q	L	missense	0	0	0	0	1	NA	3.685	-0.19	-5	-0.2137	benign	0.183	-1.91	Neutral	0.045	Damaging	0.058388768	53.93463061	1.192756773	17.80724323
P1002S	1002	P	S	missense	0	0	0	0	6	NA	3.423	0.6	-2	0.27364	benign	0.01	-0.23	Neutral	0.521	Tolerated	0.073660361	140.2489248	1.141678349	17.85832165
C1004R	1004	C	R	missense	1	0	0	0	70	NA	3.732	-0.78	-8	-0.15262	probably damaging	0.998	-3.86	Deleterious	0.039	Damaging	0.09531296	140.2489248	2.36840282	16.63159718
I1005T	1005	I	T	missense	0	0	0	0	1	NA	3.557	0.14	-2	-0.49344	benign	0	-1.45	Neutral	0.05	Damaging	0.089995448	53.93463061	1.668377934	17.33162207
I1005V	1005	I	V	missense	0	0	0	0	1	NA	3.557	0.05	2	0.56297	benign	0	-0.11	Neutral	0.417	Tolerated	0.089858313	53.93463061	1.576411321	17.42358868
A1006S	1006	A	S	missense	0	0	0	0	1	NA	3.681	0.17	0	-0.26362	benign	0.003	0.36	Neutral	0.941	Tolerated	0.093750754	53.93463061	1.63430332	17.36569668
T1007I	1007	T	I	missense	0	0	0	0	1	NA	3.745	0.6	-2	-0.49344	benign	0.351	-1.32	Neutral	0.122	Tolerated	0.097103975	53.93463061	1.859105586	17.14089441
T1007N	1007	T	N	missense	0	0	0	0	1	NA	3.745	0.28	-2	0.38778	benign	0.001	2.07	Neutral	1	Tolerated	0.097103975	53.93463061	1.57035242	17.42964758
P1008S	1008	P	S	missense	2	0	0	4	1	0.117	3.763	-0.3	-2	0.27364	benign	0	-0.17	Neutral	0.917	Tolerated	0.093742961	106.4194176	3.088541992	15.91145801
P1011L	1011	P	L	missense	0	0	0	1	9	NA	3.769	-1.63	-7	-0.35576	benign	0.271	-0.66	Neutral	0.329	Tolerated	0.079403076	140.2489248	1.781842381	17.21815762
P1011S	1011	P	S	missense	0	0	0	0	6	NA	3.769	0.25	-2	0.27364	benign	0.027	0.42	Neutral	0.776	Tolerated	0.047535222	140.2489248	0.716166555	18.28383344
P1014S	1014	P	S	missense	0	2	0	0	0	NA	3.767	0.07	-2	0.27364	benign	0.09	0.2	Neutral	0.61	Tolerated	0.076248436	24.77973353	1.351901633	17.64809837
E1015K	1015	E	K	missense	0	0	0	0	1	NA	3.667	-0.72	-4	-0.10639	benign	0.005	-0.79	Neutral	0.191	Tolerated	0.18372535	53.93463061	3.666470578	15.33352942
T1016M	1016	T	M	missense	0	0	1	0	22	NA	3.77	0.34	-4	-0.19024	benign	0.404	-0.12	Neutral	0.146	Tolerated	0.160041356	140.2489248	3.091895186	15.90810481
K1018E	1018	K	E	missense	0	0	0	0	1	NA	3.652	0.19	-4	-0.10639	benign	0.001	0.21	Neutral	0.624	Tolerated	0.092382353	53.93463061	1.606988866	17.39301113
T101I	101	T	I	missense	0	0	0	1	1	NA	1.28	-0.16	-2	-0.49344	probably damaging	0.976	-4.05	Deleterious	0.002	Damaging	0.315591242	53.93463061	6.057920766	12.94207923
P1021S	1021	P	S	missense	5	0	0	0	3	NA	3.772	-0.12	-2	0.27364	benign	0.43	0.38	Neutral	0.714	Tolerated	0.071713569	140.2489248	1.352165375	17.64783463
R1023C	1023	R	C	missense	0	0	0	1	5	NA	3.69	-1.65	-8	-0.15262	probably damaging	0.996	-0.31	Neutral	0.174	Tolerated	0.063808654	140.2489248	1.582760134	17.41723987
R1023H	1023	R	H	missense	0	3	1	0	72	0.919405321	3.69	-0.26	-2	0.09644	benign	0.009	0.56	Neutral	0.527	Tolerated	0.067925796	140.2489248	1.20609302	17.79390698
R1023P	1023	R	P	missense	0	0	0	0	4	NA	3.69	-0.59	-4	0.20188	possibly damaging	0.895	-0.6	Neutral	0.369	Tolerated	0.060290022	139.353106	1.349886335	17.65011366
K1024R	1024	K	R	missense	0	0	0	0	1	NA	3.762	0.82	0	0.078323	probably damaging	0.993	-0.81	Neutral	0.138	Tolerated	0.070962001	53.93463061	1.406238628	17.59376137
E1025A	1025	E	A	missense	0	0	0	0	1	NA	3.75	-1.45	-2	-0.13315	benign	0.061	-0.94	Neutral	0.418	Tolerated	0.079012955	53.93463061	1.716564067	17.28343593
R1027P	1027	R	P	missense	0	0	0	0	1	NA	2.867	0.61	-4	0.20188	benign	0.25	-1.57	Neutral	0.28	Tolerated	0.074295541	53.93463061	1.15932649	17.84067351
R1027Q	1027	R	Q	missense	1	0	0	0	10	NA	2.867	0.31	-2	-0.06114	probably damaging	0.999	-0.92	Neutral	0.552	Tolerated	0.1032466	140.2489248	1.903170358	17.09682964
R1027W	1027	R	W	missense	0	0	0	1	1	NA	2.867	-2.22	-2	-0.20935	probably damaging	1	-2.03	Neutral	0.125	Tolerated	0.07409884	53.93463061	1.788781626	17.21121837
E1029K	1029	E	K	missense	0	0	0	0	1	NA	3.756	-0.06	-4	-0.10639	possibly damaging	0.801	-0.88	Neutral	0.738	Tolerated	0.086361945	53.93463061	1.81217827	17.18782173
E1032D	1032	E	D	missense	0	0	0	0	1	NA	3.767	0.81	2	0.39844	benign	0.012	-0.14	Neutral	0.448	Tolerated	0.051142144	53.93463061	0.742337582	18.25766242
E1032K	1032	E	K	missense	1	0	1	0	13	NA	3.767	0.01	-4	-0.10639	benign	0	0	Neutral	0.488	Tolerated	0.099546576	140.2489248	1.825551803	17.1744482
Q1033R	1033	Q	R	missense	1	0	1	1	1	NA	3.704	1.66	-2	-0.06114	benign	0	-0.34	Neutral	0.349	Tolerated	0.08477433	106.4194176	1.285133157	17.71486684
P1034T	1034	P	T	missense	0	0	0	0	1	NA	3.646	-0.54	-4	0.21499	possibly damaging	0.801	-0.7	Neutral	0.289	Tolerated	0.083546846	53.93463061	1.785490157	17.21450984
G1035V	1035	G	V	missense	0	0	0	0	1	NA	3.706	-1.28	-5	-0.48978	possibly damaging	0.811	-2.05	Neutral	0.168	Tolerated	0.088386021	53.93463061	2.118103878	16.88189612
G1040R	1040	G	R	missense	0	0	1	0	1	NA	1.758	-1.15	-9	0.20235	benign	0.005	-0.4	Neutral	0.277	Tolerated	0.089929576	77.94467502	1.300960482	17.69903952
D1041G	1041	D	G	missense	0	0	0	0	1	NA	3.316	0.46	-3	0.16866	possibly damaging	0.581	-1.66	Neutral	0.309	Tolerated	0.075880642	53.93463061	1.41481019	17.58518981
D1041N	1041	D	N	missense	1	1	0	0	16	NA	3.316	2.39	2	0.22846	possibly damaging	0.83	0.91	Neutral	1	Tolerated	0.101673953	140.2489248	1.496357384	17.50364262
E1043K	1043	E	K	missense	0	0	0	0	1	NA	3.231	1.43	-4	-0.10639	probably damaging	0.999	-1.53	Neutral	0.366	Tolerated	0.081097927	53.93463061	1.430867336	17.56913266
V1045M	1045	V	M	missense	0	0	0	0	7	NA	1.699	0.74	-1	0.15769	benign	0.084	-2.39	Neutral	0.049	Damaging	0.102821621	140.2489248	1.425975347	17.57402465
P1048S	1048	P	S	missense	0	0	0	0	1	NA	1.798	1.37	-2	0.27364	probably damaging	0.99	-7.58	Deleterious	0.028	Damaging	0.097278493	53.93463061	1.843310247	17.15668975
R104G	104	R	G	missense	1	0	0	0	0	NA	0.1787	-3.41	-9	0.20235	probably damaging	1	-6.65	Deleterious	0	Damaging	0.48025096	53.93463061	9.778104599	9.221895401
R104Q	104	R	Q	missense	0	5	0	1	0	0	0.1787	-0.62	-2	-0.06114	probably damaging	1	-3.8	Deleterious	0	Damaging	0.237716288	41.2807827	5.343694251	13.65630575
R104W	104	R	W	missense	0	2	0	0	1	0	0.1787	-0.38	-2	-0.20935	probably damaging	1	-7.59	Deleterious	0	Damaging	0.354363944	29.99289502	7.69134079	11.30865921
A1050T	1050	A	T	missense	0	0	0	0	2	NA	1.986	0.58	-1	-0.19116	probably damaging	0.999	-3.81	Deleterious	0.038	Damaging	0.11535569	77.94467502	2.090805439	16.90919456
V1051A	1051	V	A	missense	0	0	0	0	1	NA	1.138	0.24	-2	0.25294	benign	0.027	-2.48	Neutral	0.113	Tolerated	0.114263094	53.93463061	1.576215495	17.4237845
A1052D	1052	A	D	missense	0	0	0	0	1	NA	1.31	-0.08	-3	-0.1794	probably damaging	0.999	-1.96	Neutral	0.001	Damaging	0.128639798	53.93463061	2.135174859	16.86482514
E1053K	1053	E	K	missense	2	5	5	1	28	0.875	1.534	-0.22	-4	-0.10639	probably damaging	0.999	-3.73	Deleterious	0.001	Damaging	0.144984884	140.2489248	2.450584439	16.54941556
D1055G	1055	D	G	missense	0	1	0	0	0	NA	3.49	-2.02	-3	0.16866	benign	0.219	-4.26	Deleterious	0.001	Damaging	0.108073557	22.84857669	2.608698897	16.3913011
T1056A	1056	T	A	missense	0	0	0	0	1	NA	2.564	-0.6	-1	-0.19116	possibly damaging	0.625	-0.66	Neutral	0.034	Damaging	0.229725042	53.93463061	4.404188109	14.59581189
E1061D	1061	E	D	missense	0	0	0	0	3	NA	1.145	0.21	2	0.39844	benign	0.003	-0.15	Neutral	0.424	Tolerated	0.109666692	106.4194176	1.305834764	17.69416524
D1062H	1062	D	H	missense	0	0	0	0	1	NA	3.369	-0.61	-4	-0.026783	possibly damaging	0.484	-2.44	Neutral	0.002	Damaging	0.093964511	53.93463061	1.995193621	17.00480638
E1063G	1063	E	G	missense	0	0	0	0	1	NA	3.754	0.1	-4	-0.075801	benign	0	-1.14	Neutral	0.185	Tolerated	0.092049044	53.93463061	1.744980153	17.25501985
p.E1064del	1064	p.E	del	aadel	0	0	0	0	2	NA	NA	NA	NA	NA	NA	NA	NA	NA	NA	NA	0.098498441	77.94467502	1.666233436	17.33376656
S1066G	1066	S	G	missense	0	0	0	0	2	NA	2.445	-0.86	-2	0.57001	probably damaging	0.983	-1.1	Neutral	0.187	Tolerated	0.090604289	77.94467502	1.72440582	17.27559418
L1067R	1067	L	R	missense	0	0	0	0	1	NA	2.874	0.39	-8	-0.24339	probably damaging	0.999	-1.74	Neutral	0.037	Damaging	0.084800436	53.93463061	1.584536602	17.4154634
G1068A	1068	G	A	missense	0	0	0	0	1	NA	3.31	-0.68	-2	-0.17832	benign	0	-0.96	Neutral	0.107	Tolerated	0.080040364	53.93463061	1.489294947	17.51070505
G1068D	1068	G	D	missense	0	0	0	0	2	NA	3.31	0.29	-3	0.16866	benign	0	0.6	Neutral	0.143	Tolerated	0.090921536	77.94467502	1.440147462	17.55985254
T1069M	1069	T	M	missense	1	0	0	0	37	NA	2.087	0.91	-4	-0.19024	probably damaging	0.993	-2.68	Deleterious	0.017	Damaging	0.094639599	140.2489248	1.56237405	17.43762595
S106T	106	S	T	missense	0	0	0	0	1	NA	0.4688	0.27	0	0.46472	possibly damaging	0.824	-2.53	Deleterious	0.072	Tolerated	0.350777439	53.93463061	6.331983851	12.66801615
E1071K	1071	E	K	missense	0	0	0	0	3	NA	3.697	-0.28	-4	-0.10639	possibly damaging	0.801	-1.88	Neutral	0.018	Damaging	0.080056154	106.4194176	1.779862434	17.22013757
p.E1072del	1072	p.E	del	aadel	0	0	0	0	3	NA	NA	NA	NA	NA	NA	NA	NA	NA	NA	NA	0.087641571	106.4194176	1.445323548	17.55467645
S1074G	1074	S	G	missense	1	0	0	0	0	NA	1.833	-0.84	-2	0.57001	probably damaging	0.983	-2.31	Neutral	0.025	Damaging	0.102394677	53.93463061	1.887087093	17.11291291
S1074R	1074	S	R	missense	1	0	0	0	0	NA	1.833	0.35	-3	0.22786	probably damaging	0.998	-1.77	Neutral	0.01	Damaging	0.10232894	53.93463061	1.665644792	17.33435521
S1079F	1079	S	F	missense	2	0	1	0	1	NA	1.481	-0.06	-6	-0.50618	possibly damaging	0.801	-0.91	Neutral	0.009	Damaging	0.182145075	139.353106	3.130731466	15.86926853
S1079T	1079	S	T	missense	0	0	0	0	6	NA	1.481	-0.06	0	0.46472	benign	0.071	-0.43	Neutral	0.167	Tolerated	0.188516653	140.2489248	3.061106665	15.93889334
S1079Y	1079	S	Y	missense	0	1	0	0	0	NA	1.481	-0.34	-7	-0.029267	possibly damaging	0.801	-0.95	Neutral	0.007	Damaging	0.060158002	22.84857669	0.72119231	18.27880769
V1082A	1082	V	A	missense	0	0	1	0	4	NA	1.639	0.51	-2	0.25294	benign	0	-0.41	Neutral	0.489	Tolerated	0.111284907	140.2489248	1.444690211	17.55530979
S1083C	1083	S	C	missense	0	0	0	0	1	NA	1.628	2.36	-3	-0.22815	benign	0.001	-0.25	Neutral	0.164	Tolerated	0.094059999	53.93463061	0.80010873	18.19989127
G1084D	1084	G	D	missense	0	0	0	0	1	NA	0.8256	0.34	-3	0.16866	benign	0	-0.48	Neutral	0.698	Tolerated	0.096176039	53.93463061	0.953224708	18.04677529
G1084R	1084	G	R	missense	0	0	0	0	1	NA	0.8256	0.9	-9	0.20235	benign	0.002	-0.46	Neutral	0.263	Tolerated	0.096146172	53.93463061	0.865912072	18.13408793
G1084S	1084	G	S	missense	0	0	0	1	2	NA	0.8256	-0.66	-2	0.57001	benign	0	-0.33	Neutral	0.661	Tolerated	0.103969853	77.94467502	1.251461936	17.74853806
A1088T	1088	A	T	missense	0	0	0	0	31	NA	1.141	0.25	-1	-0.19116	benign	0.001	-0.16	Neutral	0.617	Tolerated	0.099419166	140.2489248	1.092703458	17.90729654
A1088V	1088	A	V	missense	0	0	0	0	1	NA	1.141	-1	-2	0.25294	benign	0.025	-0.38	Neutral	0.271	Tolerated	0.042494743	53.93463061	0.160202713	18.83979729
P1090L	1090	P	L	missense	0	10	27	1	458	1.152920962	1.305	-1.85	-7	-0.35576	benign	0.056	-0.76	Neutral	0.047	Damaging	0.100007814	140.2489248	1.231789751	17.76821025
P1090Q	1090	P	Q	missense	0	0	0	0	1	NA	1.305	1	-3	-0.0094726	benign	0	-0.26	Neutral	0.557	Tolerated	0.056065545	53.93463061	0.156956348	18.84304365
D1091A	1091	D	A	missense	0	0	0	0	1	NA	3.677	-0.58	-3	-0.1794	benign	0	-0.56	Neutral	0.147	Tolerated	0.089599676	53.93463061	1.734368015	17.26563199
D1091Y	1091	D	Y	missense	0	0	0	0	1	NA	3.677	0.24	-11	0.07301	benign	0.331	-0.8	Neutral	0.004	Damaging	0.089235354	53.93463061	1.693108263	17.30689174
W1095C	1095	W	C	missense	1	0	1	0	2	NA	3.323	0.83	-15	0.0038524	possibly damaging	0.651	-0.88	Neutral	0.18	Tolerated	0.086959614	139.353106	1.538630508	17.46136949
S1096C	1096	S	C	missense	0	0	0	0	1	NA	2.294	-1.21	-3	-0.22815	probably damaging	0.999	-0.74	Neutral	0.019	Damaging	0.093859166	53.93463061	1.77869519	17.22130481
S1096G	1096	S	G	missense	0	0	0	0	1	NA	2.294	-1.15	-2	0.57001	probably damaging	0.963	-0.44	Neutral	0.135	Tolerated	0.08996582	53.93463061	1.66016332	17.33983668
Q1097H	1097	Q	H	missense	0	0	0	0	1	NA	3.601	1.86	1	-0.064903	possibly damaging	0.857	-0.29	Neutral	0.193	Tolerated	0.074808812	53.93463061	1.211427317	17.78857268
V1098L	1098	V	L	missense	2	0	1	1	37	NA	3.681	1.31	-2	0.53583	benign	0.021	0.35	Neutral	1	Tolerated	0.086817759	140.2489248	1.325201213	17.67479879
V1098M	1098	V	M	missense	0	0	0	0	2	NA	3.681	-1.73	-1	0.15769	possibly damaging	0.527	-0.19	Neutral	0.112	Tolerated	0.049185632	77.94467502	1.185578309	17.81442169
N109K	109	N	K	missense	0	3	0	0	1	NA	1.94	2.46	-1	-0.082123	benign	0.208	-0.67	Neutral	0.183	Tolerated	0.127793395	32.75734862	1.625641821	17.37435818
T10S	10	T	S	missense	0	0	0	0	1	NA	1.825	3.13	0	0.46472	benign	0.278	-0.88	Neutral	0.02	Damaging	0.094617942	53.93463061	0.856087208	18.14391279
A1100T	1100	A	T	missense	0	0	0	0	1	NA	3.555	1.34	-1	-0.19116	benign	0.009	-0.32	Neutral	0.366	Tolerated	0.039690296	53.93463061	0.386964389	18.61303561
A1100V	1100	A	V	missense	1	0	0	1	15	NA	3.555	-1.25	-2	0.25294	benign	0.05	-0.41	Neutral	0.151	Tolerated	0.088210867	140.2489248	1.775542597	17.2244574
A1102T	1102	A	T	missense	0	0	0	0	3	NA	2.072	0.73	-1	-0.19116	benign	0	0.08	Neutral	0.439	Tolerated	0.044940939	106.4194176	0.154426661	18.84557334
S1103F	1103	S	F	missense	0	0	0	0	4	NA	2.507	-0.93	-6	-0.50618	benign	0.268	-1.87	Neutral	0.001	Damaging	0.03393895	139.353106	0.512672024	18.48732798
S1103Y	1103	S	Y	missense	17	0	90	58	2134	1.106395977	2.507	-1.66	-7	-0.029267	benign	0.268	-1.82	Neutral	0.021	Damaging	0.068186245	140.2489248	1.005340946	17.99465905
E1105V	1105	E	V	missense	0	0	0	0	1	NA	3.166	-1.91	-6	-0.11136	benign	0.022	-1.81	Neutral	0.004	Damaging	0.056511852	53.93463061	1.235195201	17.7648048
A1106T	1106	A	T	missense	0	0	0	0	2	NA	3.003	1.31	-1	-0.19116	benign	0.149	-0.26	Neutral	0.43	Tolerated	0.055642345	77.94467502	0.590479494	18.40952051
E1107K	1107	E	K	missense	0	0	1	1	33	NA	1.836	1.7	-4	-0.10639	possibly damaging	0.455	-0.74	Neutral	0.215	Tolerated	0.076219645	140.2489248	0.735617586	18.26438241
S1109G	1109	S	G	missense	0	0	0	0	7	NA	2.548	-1.17	-2	0.57001	benign	0	-1.36	Neutral	0.031	Damaging	0.068402257	140.2489248	1.155792297	17.8442077
A110T	110	A	T	missense	1	0	0	0	4	NA	0.336	-1.09	-1	-0.19116	probably damaging	1	-3.54	Deleterious	0.001	Damaging	0.283893065	140.2489248	5.274338064	13.72566194
A1113T	1113	A	T	missense	0	0	0	0	1	NA	1	0.16	-1	-0.19116	possibly damaging	0.771	-0.37	Neutral	0.532	Tolerated	0.109443097	53.93463061	1.456266507	17.54373349
A1113V	1113	A	V	missense	0	1	0	0	6	1	1	-0.66	-2	0.25294	benign	0.136	0.45	Neutral	0.323	Tolerated	0.091392988	91.52041988	1.037353539	17.96264646
D1114E	1114	D	E	missense	6	0	3	0	1	NA	1	2.89	2	0.39844	benign	0	-0.71	Neutral	0.088	Tolerated	0.110238954	140.2489248	0.911000959	18.08899904
D1114N	1114	D	N	missense	3	1	0	1	4	NA	1	0.48	2	0.22846	benign	0.001	0.66	Neutral	0.232	Tolerated	0.065611488	107.9030792	0.276118394	18.72388161
W1115R	1115	W	R	missense	0	0	0	0	1	NA	1	-0.17	-2	-0.20935	benign	0	-1.32	Neutral	0.323	Tolerated	0.068446031	53.93463061	0.584472154	18.41552785
R1116Q	1116	R	Q	missense	1	0	0	1	20	NA	1	2.24	-2	-0.06114	benign	0	-0.15	Neutral	0.486	Tolerated	0.064134119	140.2489248	0.039323202	18.9606768
R1116W	1116	R	W	missense	0	0	2	0	6	NA	1	-6.28	-2	-0.20935	benign	0	-0.4	Neutral	0.026	Damaging	0.051831568	140.2489248	1.113483138	17.88651686
A1121V	1121	A	V	missense	0	0	0	0	11	NA	1	-0.96	-2	0.25294	benign	0	-0.37	Neutral	0.528	Tolerated	0.074852904	140.2489248	0.761214194	18.23878581
A1125G	1125	A	G	missense	0	0	0	0	3	NA	1	-0.88	-2	-0.17832	benign	0.001	-1.04	Neutral	0.03	Damaging	0.094367872	106.4194176	1.193494524	17.80650548
A1125T	1125	A	T	missense	0	0	0	0	1	NA	1	-0.44	-1	-0.19116	benign	0.402	-0.76	Neutral	0.043	Damaging	0.078514081	53.93463061	0.874031553	18.12596845
A1125V	1125	A	V	missense	0	0	0	0	2	NA	1	0.15	-2	0.25294	benign	0.013	-0.47	Neutral	0.299	Tolerated	0.089098664	77.94467502	0.888808817	18.11119118
G1129S	1129	G	S	missense	0	0	0	0	6	NA	1	0.14	-2	0.57001	benign	0	-0.42	Neutral	0.174	Tolerated	0.087259483	140.2489248	0.84660867	18.15339133
Y112C	112	Y	C	missense	0	0	0	0	1	NA	1.532	2.22	-4	-0.11256	possibly damaging	0.95	-7.36	Deleterious	0.001	Damaging	0.155136154	53.93463061	2.780696365	16.21930364
E1130K	1130	E	K	missense	0	0	0	0	1	NA	1	0.65	-4	-0.10639	benign	0.002	-0.61	Neutral	0.109	Tolerated	0.075999197	53.93463061	0.557024906	18.44297509
T1131I	1131	T	I	missense	0	0	0	2	8	NA	1	-0.29	-2	-0.49344	benign	0	-0.28	Neutral	0.186	Tolerated	0.103463138	140.2489248	1.227747459	17.77225254
T1131S	1131	T	S	missense	0	0	0	0	1	NA	1	0.19	0	0.46472	benign	0	-0.5	Neutral	0.715	Tolerated	0.061859235	53.93463061	0.333841934	18.66615807
P1132S	1132	P	S	missense	0	0	0	0	1	NA	1	0.22	-2	0.27364	benign	0	-0.05	Neutral	0.232	Tolerated	0.080311635	53.93463061	0.666096969	18.33390303
D1134E	1134	D	E	missense	0	0	0	0	1	NA	1	0.22	2	0.39844	benign	0.005	-0.59	Neutral	0.244	Tolerated	0.094508626	53.93463061	0.994457976	18.00554202
D1134N	1134	D	N	missense	0	0	0	0	1	NA	1	0.46	2	0.22846	benign	0.026	-0.44	Neutral	0.15	Tolerated	0.094575976	53.93463061	0.95222642	18.04777358
S1135I	1135	S	I	missense	2	0	0	0	10	NA	1	-1.53	-7	-0.67336	possibly damaging	0.784	-3.2	Deleterious	0	Damaging	0.112133829	140.2489248	1.989127961	17.01087204
C1136Y	1136	C	Y	missense	0	0	0	0	1	NA	1	0.46	-4	-0.11256	benign	0	-0.42	Neutral	0.66	Tolerated	0.08885253	53.93463061	0.829751094	18.17024891
V113A	113	V	A	missense	0	0	0	0	1	NA	1.765	-2.44	-2	0.25294	benign	0.189	-3.03	Deleterious	0.001	Damaging	0.143588654	53.93463061	2.822811811	16.17718819
V113I	113	V	I	missense	1	0	0	0	0	NA	1.765	3.89	2	0.56297	benign	0	0.72	Neutral	1	Tolerated	0.142865893	53.93463061	1.510667708	17.48933229
S1140T	1140	S	T	missense	0	1	0	0	0	1	1	0.01	0	0.46472	probably damaging	1	-2.51	Deleterious	0.002	Damaging	0.08389533	22.84857669	0.950481669	18.04951833
T1147I	1147	T	I	missense	0	0	0	0	1	NA	2.238	-0.39	-2	-0.49344	benign	0.077	-1.91	Neutral	0.009	Damaging	0.060155436	53.93463061	0.846432879	18.15356712
T1147N	1147	T	N	missense	0	0	0	0	18	NA	2.238	-0.15	-2	0.38778	benign	0.034	-1.09	Neutral	0.021	Damaging	0.093238701	140.2489248	1.403165843	17.59683416
T1147S	1147	T	S	missense	0	0	0	0	2	NA	2.238	0.43	0	0.46472	benign	0.012	-0.35	Neutral	0.14	Tolerated	0.063660545	77.94467502	0.657413974	18.34258603
A1148S	1148	A	S	missense	0	0	0	0	1	NA	2.337	-0.22	0	-0.26362	benign	0.312	-0.66	Neutral	0.211	Tolerated	0.053148256	53.93463061	0.661794145	18.33820585
A1148T	1148	A	T	missense	0	0	1	0	6	NA	2.337	-0.03	-1	-0.19116	benign	0.075	-1.47	Neutral	0.114	Tolerated	0.090328345	140.2489248	1.391099898	17.6089001
Q1153H	1153	Q	H	missense	0	0	0	0	15	NA	2.693	-0.39	1	-0.064903	probably damaging	0.979	-2.38	Neutral	0.022	Damaging	0.075099044	140.2489248	1.504610179	17.49538982
I1154N	1154	I	N	missense	0	0	0	0	2	NA	3.727	0.21	-5	-0.58996	benign	0.051	-3.16	Deleterious	0.106	Tolerated	0.051106177	77.94467502	1.063247683	17.93675232
P1155S	1155	P	S	missense	0	0	0	0	4	NA	3.72	0.28	-2	0.27364	benign	0.07	-2.3	Neutral	0.096	Tolerated	0.05892721	139.353106	1.14619696	17.85380304
D1156G	1156	D	G	missense	0	0	0	0	9	NA	2.521	-1.13	-3	0.16866	benign	0.025	-2.93	Deleterious	0.038	Damaging	0.06978845	140.2489248	1.296471519	17.70352848
G1158S	1158	G	S	missense	0	0	0	1	3	0.357615894	3.726	-0.01	-2	0.57001	benign	0.123	-0.16	Neutral	0.381	Tolerated	0.07160289	106.4194176	2.23956871	16.76043129
S115G	115	S	G	missense	1	0	0	0	0	NA	0.5156	0.99	-2	0.57001	possibly damaging	0.688	-3.53	Deleterious	0.058	Tolerated	0.252163353	53.93463061	4.296381061	14.70361894
D1163E	1163	D	E	missense	1	0	0	0	0	NA	3.523	2.71	2	0.39844	benign	0.041	0.59	Neutral	1	Tolerated	0.104118576	53.93463061	1.402886317	17.59711368
D1163G	1163	D	G	missense	0	0	0	0	1	NA	3.523	-1.81	-3	0.16866	benign	0.042	-3.83	Deleterious	0.01	Damaging	0.104432569	53.93463061	2.440102298	16.5598977
D1163Y	1163	D	Y	missense	0	0	0	0	1	NA	3.523	0.26	-11	0.07301	benign	0.413	-4.27	Deleterious	0.048	Damaging	0.104061695	53.93463061	2.231793652	16.76820635
P1164T	1164	P	T	missense	0	0	0	0	2	NA	0.374	-1.06	-4	0.21499	possibly damaging	0.932	-7.27	Deleterious	0.001	Damaging	0.10536987	77.94467502	1.95817729	17.04182271
E1165D	1165	E	D	missense	0	0	0	0	1	NA	1.825	1.29	2	0.39844	benign	0.013	-1.6	Neutral	0.363	Tolerated	0.103445827	53.93463061	1.31197109	17.68802891
E1165Q	1165	E	Q	missense	0	0	0	0	1	NA	1.825	1.91	1	0.090004	possibly damaging	0.465	-2.29	Neutral	0.031	Damaging	0.103468471	53.93463061	1.370340519	17.62965948
D1166N	1166	D	N	missense	1	0	0	0	0	NA	1.075	0.83	2	0.22846	benign	0.07	-1.83	Neutral	0.343	Tolerated	0.102673859	53.93463061	1.195335744	17.80466426
C1167Y	1167	C	Y	missense	0	0	0	0	1	NA	0.401	-0.68	-4	-0.11256	probably damaging	0.992	-10.66	Deleterious	0	Damaging	0.101253401	53.93463061	2.098203188	16.90179681
F1168L	1168	F	L	missense	0	0	0	0	1	NA	1.485	0.92	-3	0.49351	possibly damaging	0.757	-5.65	Deleterious	0.001	Damaging	0.09809853	53.93463061	1.644765208	17.35523479
T1169I	1169	T	I	missense	0	0	0	0	2	NA	1.051	-1.83	-2	-0.49344	probably damaging	0.996	-5.35	Deleterious	0.001	Damaging	0.100458113	77.94467502	2.025652339	16.97434766
V1173D	1173	V	D	missense	0	0	0	0	1	NA	2.129	-2.01	-8	-0.26765	benign	0.335	-6.19	Deleterious	0	Damaging	0.070758095	53.93463061	1.663988723	17.33601128
R1174G	1174	R	G	missense	0	0	0	0	1	NA	2.968	-2.71	-9	0.20235	benign	0.015	-5.32	Deleterious	0.002	Damaging	0.053599606	53.93463061	1.513809427	17.48619057
R1174W	1174	R	W	missense	0	0	0	0	9	NA	2.968	-1.29	-2	-0.20935	benign	0.157	-6.21	Deleterious	0.004	Damaging	0.092710655	140.2489248	2.183664461	16.81633554
R1175H	1175	R	H	missense	0	0	0	0	10	NA	2.495	1.51	-2	0.09644	possibly damaging	0.771	-2.58	Deleterious	0.151	Tolerated	0.077955299	140.2489248	1.187876523	17.81212348
P1177L	1177	P	L	missense	0	0	5	3	0	0.67230444	1.36	-0.89	-7	-0.35576	possibly damaging	0.776	-5.46	Deleterious	0.004	Damaging	0.076444645	140.2489248	1.838133252	17.16186675
C1178Y	1178	C	Y	missense	0	0	0	0	1	NA	1.971	3.39	-4	-0.11256	benign	0.374	NA	NA	NA	NA	0.059833445	53.93463061	0.140098599	18.8599014
A1180V	1180	A	V	missense	1	0	6	6	39	NA	3.666	-1.56	-2	0.25294	benign	0.013	-1.17	Neutral	0.061	Tolerated	0.082686554	140.2489248	1.7918263	17.2081737
V1181A	1181	V	A	missense	0	0	0	0	6	NA	1.541	-0.08	-2	0.25294	benign	0.046	-3.42	Deleterious	0.006	Damaging	0.087201788	140.2489248	1.265217325	17.73478268
V1181L	1181	V	L	missense	0	0	0	0	2	NA	1.541	-0.91	-2	0.53583	benign	0.201	-2.42	Neutral	0.02	Damaging	0.073186599	77.94467502	1.067349862	17.93265014
V1181M	1181	V	M	missense	0	0	0	0	1	NA	1.541	1.63	-1	0.15769	possibly damaging	0.76	-2.53	Deleterious	0.001	Damaging	0.065022378	53.93463061	0.646420192	18.35357981
T1183I	1183	T	I	missense	0	0	0	0	1	NA	1.644	-0.28	-2	-0.49344	benign	0.005	0.61	Neutral	1	Tolerated	0.070826274	53.93463061	0.67516675	18.32483325
A1186T	1186	A	T	missense	1	0	2	0	4	NA	2.19	-2.55	-1	-0.19116	benign	0.011	-1.22	Neutral	0.031	Damaging	0.083373002	140.2489248	1.563518521	17.43648148
P1187Q	1187	P	Q	missense	0	0	0	0	2	NA	2.353	-1.92	-3	-0.0094726	benign	0.005	-1.8	Neutral	0.301	Tolerated	0.072014949	77.94467502	1.325653171	17.67434683
K1189T	1189	K	T	missense	0	0	0	0	1	NA	1.78	-0.11	-3	-0.073984	possibly damaging	0.581	-4.25	Deleterious	0.015	Damaging	0.075435484	53.93463061	1.27899498	17.72100502
V1190F	1190	V	F	missense	0	0	0	0	3	NA	2.28	-3.27	-8	0.40582	benign	0.259	-1.65	Neutral	0.194	Tolerated	0.083291166	106.4194176	1.783883263	17.21611674
R1193Q	1193	R	Q	missense	11	18	43	44	1414	0.975689046	1.277	0.69	-2	-0.06114	benign	0.001	-0.46	Neutral	0.404	Tolerated	0.058758946	140.2489248	0.526986854	18.47301315
R1193W	1193	R	W	missense	0	0	0	0	18	NA	1.277	-1.48	-2	-0.20935	possibly damaging	0.944	-3.98	Deleterious	0.011	Damaging	0.054022989	140.2489248	0.981501807	18.01849819
L1194M	1194	L	M	missense	1	0	0	1	0	NA	1.678	-0.07	1	0.22208	probably damaging	0.972	-1.71	Neutral	0.048	Damaging	0.075070885	53.93463061	1.129169571	17.87083043
R1195H	1195	R	H	missense	1	1	0	0	6	1	0.04811	-3.48	-2	0.09644	probably damaging	1	-4.87	Deleterious	0	Damaging	0.096821887	107.9030792	1.586773363	17.41322664
R1195S	1195	R	S	missense	0	0	1	0	0	NA	0.04811	-4.7	-3	0.22786	probably damaging	0.997	-5.85	Deleterious	0	Damaging	0.109653204	53.93463061	2.418489774	16.58151023
Y1199S	1199	Y	S	missense	1	0	0	0	0	NA	1.484	-1.64	-7	-0.029267	possibly damaging	0.877	-7.97	Deleterious	0	Damaging	0.173356885	53.93463061	3.755456532	15.24454347
P119L	119	P	L	missense	0	0	0	0	3	NA	1.678	-0.92	-7	-0.35576	possibly damaging	0.78	-3.57	Deleterious	1	Tolerated	0.12617127	106.4194176	2.388277523	16.61172248
P119S	119	P	S	missense	0	0	0	0	2	NA	1.678	-0.5	-2	0.27364	probably damaging	0.961	-4.18	Deleterious	0.015	Damaging	0.114425803	77.94467502	2.174436466	16.82556353
S11R	11	S	R	missense	0	0	0	0	1	NA	2.233	-2.58	-3	0.22786	benign	0.201	-1.51	Neutral	0.003	Damaging	0.088018659	53.93463061	1.737363316	17.26263668
H1200R	1200	H	R	missense	0	0	0	0	1	NA	2.277	2.85	-2	0.09644	benign	0	2.16	Neutral	1	Tolerated	0.237921358	53.93463061	3.610017176	15.38998282
H1200Y	1200	H	Y	missense	0	1	0	1	0	NA	2.277	2.53	-3	-0.093912	benign	0.002	-1.53	Neutral	0.014	Damaging	0.104123903	22.84857669	1.249775833	17.75022417
I1201M	1201	I	M	missense	0	0	0	0	1	NA	0.2184	0.09	-1	0.21385	possibly damaging	0.948	-2.91	Deleterious	0.015	Damaging	0.188327942	53.93463061	3.078849116	15.92115088
V1202M	1202	V	M	missense	0	0	0	1	3	NA	0.2976	-1.31	-1	0.15769	probably damaging	1	-2.94	Deleterious	0	Damaging	0.176631566	106.4194176	3.092526814	15.90747319
E1208K	1208	E	K	missense	1	0	0	0	3	0.82	0.1779	-0.87	-4	-0.10639	probably damaging	0.974	-3.91	Deleterious	0	Damaging	0.134310454	139.353106	2.209379391	16.79062061
T1209R	1209	T	R	missense	1	0	0	0	0	NA	1.19	-1.88	-6	0.11357	possibly damaging	0.485	-4.54	Deleterious	0	Damaging	0.142995231	53.93463061	2.751947083	16.24805292
F1210S	1210	F	S	missense	0	0	2	1	0	NA	0.6906	-1.66	-6	-0.50618	possibly damaging	0.869	-7.5	Deleterious	0	Damaging	0.144508979	77.94467502	2.926631348	16.07336865
p.I1212del	1212	p.I	del	aadel	1	1	0	0	0	NA	NA	NA	NA	NA	NA	NA	NA	NA	NA	NA	0.11115232	30.64385498	1.923707945	17.07629205
M1214T	1214	M	T	missense	0	0	0	0	1	NA	0.6804	-0.43	-4	-0.19024	possibly damaging	0.939	-5.86	Deleterious	0	Damaging	0.179287231	53.93463061	3.325294531	15.67470547
I1215V	1215	I	V	missense	0	0	0	0	2	NA	0.1359	-0.13	2	0.56297	probably damaging	0.967	-0.98	Neutral	0	Damaging	0.191644014	77.94467502	3.012936547	15.98706345
L1216V	1216	L	V	missense	0	0	0	0	1	NA	0.5914	1.58	-2	0.53583	probably damaging	0.968	-2.93	Deleterious	0.001	Damaging	0.244318181	53.93463061	4.08429507	14.91570493
S1218I	1218	S	I	missense	0	3	0	0	0	0	0.1178	-5.97	-7	-0.67336	probably damaging	1	-5.86	Deleterious	0	Damaging	0.142905405	29.10512039	4.429411896	14.5705881
S1218T	1218	S	T	missense	0	0	0	0	1	NA	0.1178	-0.71	0	0.46472	probably damaging	0.995	-2.93	Deleterious	0	Damaging	0.353345182	53.93463061	6.507563649	12.49243635
S1219N	1219	S	N	missense	0	1	0	0	0	NA	0.188	-3.68	0	0.586	probably damaging	0.991	-2.93	Deleterious	0	Damaging	0.189944728	22.84857669	3.690615576	15.30938442
R121Q	121	R	Q	missense	0	2	0	2	1	NA	0.1446	1.75	-2	-0.06114	probably damaging	1	-3.79	Deleterious	0.001	Damaging	0.386971045	29.99289502	6.882696804	12.1173032
R121W	121	R	W	missense	0	3	0	2	0	0	0.1446	-7.16	-2	-0.20935	probably damaging	1	-7.57	Deleterious	0	Damaging	0.295151325	29.10512039	7.35889313	11.64110687
G1220E	1220	G	E	missense	0	0	0	0	1	NA	1.059	-4.8	-4	-0.075801	probably damaging	0.999	-7.77	Deleterious	0	Damaging	0.214850881	53.93463061	4.971046079	14.02895392
A1221V	1221	A	V	missense	1	0	1	0	3	NA	0.3631	-1.01	-2	0.25294	possibly damaging	0.945	-3.69	Deleterious	0.012	Damaging	0.227074112	140.2489248	4.1251086	14.8748914
L1222R	1222	L	R	missense	1	0	0	0	0	NA	0.08039	-5.27	-8	-0.24339	possibly damaging	0.926	-5.82	Deleterious	0	Damaging	0.236732119	53.93463061	5.054262729	13.94573727
E1225K	1225	E	K	missense	1	11	1	0	1	NA	0.05085	-2.67	-4	-0.10639	probably damaging	1	-3.91	Deleterious	0	Damaging	0.163780975	81.78167279	3.049973547	15.95002645
G1225K	1225	G	K	missense	0	1	0	0	0	NA	0.05085	-2.67	-7	0.025896	NA	NA	NA	NA	NA	NA	0.163780975	22.84857669	3.181591046	15.81840895
Y1228C	1228	Y	C	missense	0	0	0	0	2	NA	1.347	-2.72	-4	-0.11256	probably damaging	1	-8.67	Deleterious	0	Damaging	0.193646316	77.94467502	4.373045262	14.62695474
Y1228F	1228	Y	F	missense	0	0	0	0	1	NA	1.347	0.76	2	-0.016195	probably damaging	0.999	-3.88	Deleterious	0	Damaging	0.18522374	53.93463061	3.30318517	15.69681483
Y1228H	1228	Y	H	missense	0	1	0	0	1	NA	1.347	4.12	-3	-0.093912	possibly damaging	0.571	-4.52	Deleterious	0.051	Tolerated	0.109606325	30.64385498	1.222211237	17.77778876
E1230K	1230	E	K	missense	0	0	0	0	5	NA	1.969	0	-4	-0.10639	possibly damaging	0.591	-3.58	Deleterious	0.046	Damaging	0.226703083	140.2489248	4.308514885	14.69148511
E1231K	1231	E	K	missense	1	0	0	0	3	NA	2.162	0.8	-4	-0.10639	benign	0.037	-1.06	Neutral	0.107	Tolerated	0.250278251	139.353106	4.396821119	14.60317888
R1232Q	1232	R	Q	missense	0	2	0	0	7	NA	0.8965	-0.48	-2	-0.06114	probably damaging	0.999	-3.23	Deleterious	0.001	Damaging	0.520724205	82.00704012	10.07481317	8.925186833
R1232W	1232	R	W	missense	0	4	0	0	0	1	0.8965	-4.57	-2	-0.20935	probably damaging	1	-7.07	Deleterious	0	Damaging	0.183238441	34.7047581	3.550245254	15.44975475
K1233E	1233	K	E	missense	0	0	0	0	1	NA	1.584	-0.32	-4	-0.10639	benign	0.021	-3.08	Deleterious	0.026	Damaging	0.23951223	53.93463061	4.347618468	14.65238153
K1236N	1236	K	N	missense	0	1	0	0	0	NA	0.9861	4.26	-1	-0.082123	probably damaging	0.992	-4.43	Deleterious	0	Damaging	0.232294387	22.84857669	3.659225679	15.34077432
K1236R	1236	K	R	missense	0	1	0	0	1	NA	0.9861	2.92	0	0.078323	possibly damaging	0.571	-2.15	Neutral	0.237	Tolerated	0.272791666	30.64385498	4.411200771	14.58879923
V1237F	1237	V	F	missense	0	0	0	0	1	NA	2.7	-0.87	-8	0.40582	possibly damaging	0.557	-2.65	Deleterious	0.002	Damaging	0.240793568	53.93463061	4.842745019	14.15725498
L1239P	1239	L	P	missense	0	1	0	0	1	NA	0.1186	-5.59	-7	-0.35576	probably damaging	1	-6.84	Deleterious	0	Damaging	0.220077334	30.64385498	4.872920744	14.12707926
A123G	123	A	G	missense	0	0	0	0	1	NA	3.159	-1.63	-2	-0.17832	benign	0.24	-2.85	Deleterious	0.061	Tolerated	0.138789925	53.93463061	2.974632811	16.02536719
A123V	123	A	V	missense	0	0	0	0	19	NA	3.159	0.39	-2	0.25294	benign	0	0.92	Neutral	0.169	Tolerated	0.186346053	140.2489248	3.280422987	15.71957701
E1240Q	1240	E	Q	missense	0	1	0	0	10	NA	1.234	1.76	1	0.090004	possibly damaging	0.95	-2.75	Deleterious	0.001	Damaging	0.209121536	140.2489248	3.503307035	15.49669297
D1243N	1243	D	N	missense	0	5	1	0	41	NA	0.08026	4.97	2	0.22846	probably damaging	1	-4.89	Deleterious	0	Damaging	0.14388836	140.2489248	1.564732794	17.43526721
K1244E	1244	K	E	missense	0	0	0	0	1	NA	1.337	-2.89	-4	-0.10639	probably damaging	0.995	-3.38	Deleterious	0.001	Damaging	0.12293207	53.93463061	2.565385233	16.43461477
M1245I	1245	M	I	missense	0	0	2	7	1	NA	0.924	4.53	-1	0.21385	benign	0.047	1	Neutral	0.343	Tolerated	0.16718473	106.4194176	1.665036741	17.33496326
T1247I	1247	T	I	missense	0	1	0	19	8	NA	0.3703	-1.97	-2	-0.49344	possibly damaging	0.938	-5.63	Deleterious	0	Damaging	0.14873836	125.6735509	2.844557158	16.15544284
V1249D	1249	V	D	missense	0	1	0	0	0	NA	1.063	-5.71	-8	-0.26765	possibly damaging	0.945	-6.08	Deleterious	0	Damaging	0.142178244	22.84857669	3.506684692	15.49331531
A124D	124	A	D	missense	0	1	0	0	0	0.234646787	0.7846	-6.34	-3	-0.1794	probably damaging	0.986	-5.23	Deleterious	0	Damaging	0.163229309	22.84857669	4.487957672	14.51204233
V1251M	1251	V	M	missense	0	0	1	0	59	NA	0.8111	-1.89	-1	0.15769	probably damaging	0.999	-2.27	Neutral	0	Damaging	0.193029717	140.2489248	3.597642663	15.40235734
E1253G	1253	E	G	missense	0	1	0	0	0	NA	0.05085	-5.98	-4	-0.075801	probably damaging	0.999	-6.85	Deleterious	0	Damaging	0.145763113	22.84857669	3.419040392	15.58095961
L1255M	1255	L	M	missense	0	0	0	0	1	NA	1.257	1.41	1	0.22208	possibly damaging	0.918	-1.65	Neutral	0.011	Damaging	0.228909233	53.93463061	3.869717157	15.13028284
V125L	125	V	L	missense	1	0	0	1	54	0.772098446	0.4557	-0.05	-2	0.53583	benign	0.264	-1.33	Neutral	0.003	Damaging	0.280021874	140.2489248	4.678534986	14.32146501
A1260D	1260	A	D	missense	0	0	1	3	0	NA	0.1411	1.87	-3	-0.1794	probably damaging	1	-5.67	Deleterious	0	Damaging	0.235869404	53.93463061	3.966415038	15.03358496
G1262S	1262	G	S	missense	0	4	0	2	8	NA	0.06716	-1.1	-2	0.57001	probably damaging	1	-5.84	Deleterious	0	Damaging	0.109306078	78.06822369	1.866131379	17.13386862
K1264N	1264	K	N	missense	0	0	0	0	1	NA	1.323	0.33	-1	-0.082123	possibly damaging	0.757	-2.77	Deleterious	0.029	Damaging	0.127461126	53.93463061	2.06113322	16.93886678
K1264R	1264	K	R	missense	0	0	0	0	1	NA	1.323	0.77	0	0.078323	possibly damaging	0.757	-1.54	Neutral	0.087	Tolerated	0.126856612	53.93463061	1.887182218	17.11281778
T1268N	1268	T	N	missense	0	0	0	0	1	NA	0.225	-2.96	-2	0.38778	probably damaging	1	-4.87	Deleterious	0	Damaging	0.114607489	53.93463061	2.225114123	16.77488588
T1268S	1268	T	S	missense	0	0	0	0	1	NA	0.225	0.09	0	0.46472	probably damaging	0.988	-3.9	Deleterious	0	Damaging	0.109553601	53.93463061	1.57990533	17.42009467
N1269S	1269	N	S	missense	6	1	0	0	1	NA	0.2071	3.21	0	0.586	benign	0.23	-4.6	Deleterious	0.005	Damaging	0.163577478	107.9030792	2.072132758	16.92786724
K126E	126	K	E	missense	0	1	0	0	0	0.89119171	1.19	-1.06	-4	-0.10639	possibly damaging	0.919	-3.7	Deleterious	0.017	Damaging	0.120839024	22.84857669	2.04286649	16.95713351
A1270S	1270	A	S	missense	0	0	1	0	0	NA	0.7527	1.06	0	-0.26362	possibly damaging	0.877	-2.75	Deleterious	0.001	Damaging	0.216333505	53.93463061	3.609976885	15.39002312
W1271C	1271	W	C	missense	0	1	0	0	0	NA	0.1228	-6.29	-15	0.0038524	probably damaging	1	-12.66	Deleterious	0	Damaging	0.139622316	22.84857669	3.80883874	15.19116126
W1273C	1273	W	C	missense	0	0	0	0	1	NA	1.502	2.38	-15	0.0038524	probably damaging	1	-12.65	Deleterious	0	Damaging	0.112086024	53.93463061	2.299143985	16.70085601
D1275N	1275	D	N	missense	0	3	23	37	2	0.824003067	0.1168	-2.2	2	0.22846	probably damaging	1	-4.87	Deleterious	0	Damaging	0.130961856	140.2489248	2.354816502	16.6451835
I1278N	1278	I	N	missense	6	0	1	0	0	NA	0.09738	-5.62	-5	-0.58996	probably damaging	0.996	-6.77	Deleterious	0	Damaging	0.157165354	140.2489248	3.59921472	15.40078528
V1279I	1279	V	I	missense	0	0	2	2	27	NA	0.1385	0.73	2	0.56297	probably damaging	1	-0.95	Neutral	0.017	Damaging	0.145798675	140.2489248	1.964327524	17.03567248
V1281F	1281	V	F	missense	0	2	0	0	0	NA	0.4315	0.75	-8	0.40582	probably damaging	1	-4.23	Deleterious	0	Damaging	0.097805099	24.77973353	1.326050601	17.6739494
S1282A	1282	S	A	missense	0	0	0	0	1	NA	0.2246	2.14	0	-0.26362	possibly damaging	0.499	-2.62	Deleterious	0.001	Damaging	0.176402862	53.93463061	2.40576238	16.59423762
L1283M	1283	L	M	missense	1	0	0	0	0	NA	1.059	0.87	1	0.22208	probably damaging	0.99	-1.46	Neutral	0.016	Damaging	0.154349729	53.93463061	2.39954058	16.60045942
A1288G	1288	A	G	missense	0	1	0	0	0	NA	0.9043	-0.5	-2	-0.17832	possibly damaging	0.91	-3.3	Deleterious	0.017	Damaging	0.115476744	22.84857669	1.908683021	17.09131698
F1293S	1293	F	S	missense	0	4	2	0	165	0.433566434	2.288	0.42	-6	-0.50618	possibly damaging	0.46	-4.74	Deleterious	0	Damaging	0.072585887	140.2489248	2.190067167	16.80993283
A1294G	1294	A	G	missense	0	0	0	0	8	NA	1.018	-0.11	-2	-0.17832	benign	0.019	-1.37	Neutral	0.002	Damaging	0.070385028	140.2489248	0.627200449	18.37279955
E1295K	1295	E	K	missense	1	0	0	0	1	1.019685039	1.332	-0.88	-4	-0.10639	probably damaging	0.99	-3.11	Deleterious	0.001	Damaging	0.078228806	77.94467502	1.025891213	17.97410879
M1296T	1296	M	T	missense	0	0	0	0	1	NA	2.212	-1.62	-4	-0.19024	possibly damaging	0.46	-3	Deleterious	0	Damaging	0.053095772	53.93463061	1.053611428	17.94638857
P1298L	1298	P	L	missense	1	0	11	3	0	0.776739292	1.068	-1.16	-7	-0.35576	probably damaging	0.998	-4.09	Deleterious	0.01	Damaging	0.136478626	140.2489248	2.517287677	16.48271232
R1303Q	1303	R	Q	missense	0	0	0	0	2	NA	0.2294	-2.89	-2	-0.06114	probably damaging	1	-3.53	Deleterious	0	Damaging	0.144652962	77.94467502	2.717400562	16.28259944
R1303W	1303	R	W	missense	0	0	0	0	1	NA	0.2294	-5.91	-2	-0.20935	probably damaging	1	-7.08	Deleterious	0	Damaging	0.132795782	53.93463061	3.213229281	15.78677072
T1304M	1304	T	M	missense	15	2	4	4	46	0.89183223	0.2155	0.36	-4	-0.19024	probably damaging	1	-5.3	Deleterious	0	Damaging	0.152196197	140.2489248	2.400350233	16.59964977
R1306H	1306	R	H	missense	0	1	0	0	1	NA	0.13	-4.23	-2	0.09644	probably damaging	1	-4.42	Deleterious	0	Damaging	0.1276568	30.64385498	2.621819128	16.37818087
R1306S	1306	R	S	missense	0	0	0	0	1	NA	0.13	-4.64	-3	0.22786	probably damaging	1	-5.29	Deleterious	0	Damaging	0.206664831	53.93463061	4.341668737	14.65833126
L1308F	1308	L	F	missense	0	1	3	0	131	1	0.2039	-0.79	-3	0.49351	probably damaging	1	-3.49	Deleterious	0.021	Damaging	0.165331251	140.2489248	2.398951478	16.60104852
R1309C	1309	R	C	missense	0	0	0	0	1	NA	0.08024	-6.48	-8	-0.15262	probably damaging	1	-7.07	Deleterious	0	Damaging	0.09272686	53.93463061	2.452969212	16.54703079
R1309H	1309	R	H	missense	0	0	5	2	1	0.737127371	0.08024	-2.96	-2	0.09644	probably damaging	1	-4.42	Deleterious	0	Damaging	0.122714808	140.2489248	2.389031405	16.6109686
L1311P	1311	L	P	missense	0	1	0	0	0	NA	0.06834	-5.43	-7	-0.35576	probably damaging	1	-6.19	Deleterious	0	Damaging	0.129627464	22.84857669	2.96437545	16.03562455
R1316L	1316	R	L	missense	0	0	0	0	1	NA	0.2271	-1.21	-8	-0.24339	probably damaging	0.999	-6.17	Deleterious	0	Damaging	0.064939775	53.93463061	1.058063324	17.94193668
R1316Q	1316	R	Q	missense	0	0	0	0	7	NA	0.2271	1.5	-2	-0.06114	probably damaging	0.999	-3.54	Deleterious	0	Damaging	0.114645539	140.2489248	1.44215847	17.55784153
F1317C	1317	F	C	missense	0	0	0	0	2	NA	0.5133	-3.43	-13	0.12035	probably damaging	1	-7.08	Deleterious	0	Damaging	0.177913222	77.94467502	3.818559723	15.18144028
G1319V	1319	G	V	missense	0	6	0	2	11	0.75	0.1907	-5.28	-5	-0.48978	probably damaging	1	-7.96	Deleterious	0	Damaging	0.138048926	97.37983097	3.217114056	15.78288594
M1320I	1320	M	I	missense	0	0	0	0	2	NA	0.1875	1.31	-1	0.21385	possibly damaging	0.947	-3.54	Deleterious	0	Damaging	0.239849687	77.94467502	3.969266303	15.0307337
R1321K	1321	R	K	missense	0	0	0	0	1	NA	0.5149	6.72	0	0.078323	possibly damaging	0.925	-2.44	Neutral	0.054	Tolerated	0.154761369	53.93463061	1.428112955	17.57188705
V1323G	1323	V	G	missense	0	1	0	0	0	NA	0.0431	-6.21	-5	-0.48978	probably damaging	0.993	-6.76	Deleterious	0	Damaging	0.14378599	22.84857669	3.404084672	15.59591533
N1325S	1325	N	S	missense	23	0	0	0	0	1.08496732	0.4487	-0.41	0	0.586	possibly damaging	0.947	-4.21	Deleterious	0.001	Damaging	0.185619785	140.2489248	2.687246047	16.31275395
A1326S	1326	A	S	missense	1	0	0	0	0	NA	0.1704	0.53	0	-0.26362	probably damaging	0.994	-2.92	Deleterious	0	Damaging	0.141728794	53.93463061	2.071613561	16.92838644
V1328M	1328	V	M	missense	0	1	0	0	0	0.969493594	1.397	3.37	-1	0.15769	probably damaging	0.988	-1.96	Neutral	0.001	Damaging	0.092544143	22.84857669	0.824361119	18.17563888
G1329S	1329	G	S	missense	3	0	2	0	2	NA	0.9047	1.66	-2	0.57001	probably damaging	1	-5.84	Deleterious	0	Damaging	0.131362309	140.2489248	2.113334169	16.88666583
A1330D	1330	A	D	missense	1	0	0	0	0	NA	0.1724	-3.49	-3	-0.1794	probably damaging	1	-5.85	Deleterious	0	Damaging	0.09653377	53.93463061	2.003505701	16.9964943
A1330P	1330	A	P	missense	1	0	0	1	0	1	0.1724	-4	-2	-0.13416	probably damaging	1	-4.87	Deleterious	0	Damaging	0.096468754	53.93463061	1.656331425	17.34366858
A1330T	1330	A	T	missense	5	0	2	0	0	1.285714286	0.1724	0.94	-1	-0.19116	probably damaging	1	-3.9	Deleterious	0	Damaging	0.112685025	140.2489248	0.856279232	18.14372077
I1331V	1331	I	V	missense	0	0	0	0	1	NA	0.2102	2.02	2	0.56297	probably damaging	0.967	-0.98	Neutral	0	Damaging	0.133333321	53.93463061	1.530503252	17.46949675
P1332L	1332	P	L	missense	6	1	0	0	0	1	0.1069	-3.1	-7	-0.35576	probably damaging	1	-9.74	Deleterious	0	Damaging	0.120496199	91.52041988	2.413373214	16.58662679
P1332Q	1332	P	Q	missense	1	0	0	0	0	NA	0.1069	-0.4	-3	-0.0094726	probably damaging	1	-7.79	Deleterious	0	Damaging	0.136224877	53.93463061	2.46147183	16.53852817
I1334V	1334	I	V	missense	2	0	0	1	1	NA	0.134	2.6	2	0.56297	probably damaging	0.995	-0.98	Neutral	0	Damaging	0.151519068	106.4194176	1.793567769	17.20643223
M1335R	1335	M	R	missense	0	2	0	0	1	NA	1.319	-3.32	-4	-0.12049	probably damaging	0.999	-5.77	Deleterious	0	Damaging	0.106740737	29.99289502	2.484908494	16.51509151
L1338V	1338	L	V	missense	1	0	0	0	1	NA	0.3074	2.15	-2	0.53583	probably damaging	0.975	-2.86	Deleterious	0	Damaging	0.195383696	77.94467502	2.93197124	16.06802876
L1339F	1339	L	F	missense	0	0	0	0	1	NA	0.2477	0.33	-3	0.49351	probably damaging	0.998	-3.9	Deleterious	0	Damaging	0.126375287	53.93463061	1.890117896	17.1098821
p.L1339del	1339	p.L	del	aadel	1	0	0	0	1	NA	NA	NA	NA	NA	NA	NA	NA	NA	NA	NA	0.139806229	77.94467502	2.506742682	16.49325732
V1340I	1340	V	I	missense	0	2	4	2	13	0.733244563	0.09923	3.76	2	0.56297	probably damaging	1	-0.97	Neutral	0	Damaging	0.20450621	140.2489248	2.807184604	16.1928154
F1344L	1344	F	L	missense	0	1	0	0	0	NA	0.3928	2.06	-3	0.49351	probably damaging	0.998	-5.85	Deleterious	0	Damaging	0.318391166	22.84857669	5.679478617	13.32052138
F1344S	1344	F	S	missense	0	1	0	0	0	0.666666667	0.3928	-3.34	-6	-0.50618	probably damaging	1	-7.8	Deleterious	0	Damaging	0.30244078	22.84857669	6.032564928	12.96743507
W1345C	1345	W	C	missense	0	3	0	0	0	NA	0.1224	-5.48	-15	0.0038524	probably damaging	1	-12.67	Deleterious	0	Damaging	0.29624806	29.10512039	6.838308762	12.16169124
L1346I	1346	L	I	missense	0	1	0	0	0	NA	0.1163	2.61	-1	0.58484	probably damaging	0.999	-1.95	Neutral	0	Damaging	0.413055619	22.84857669	7.127043451	11.87295655
L1346P	1346	L	P	missense	0	2	0	0	0	NA	0.1163	-5.71	-7	-0.35576	probably damaging	1	-6.82	Deleterious	0	Damaging	0.340120297	24.77973353	7.305400275	11.69459972
F1348L	1348	F	L	missense	0	0	0	0	1	NA	0.06793	-2.73	-3	0.49351	probably damaging	0.999	-5.84	Deleterious	0	Damaging	0.325250534	53.93463061	6.461965572	12.53803443
N134S	134	N	S	missense	0	0	0	0	1	NA	0.9559	1.07	0	0.586	benign	0	1.77	Neutral	1	Tolerated	0.163834354	53.93463061	2.065626835	16.93437317
I1350L	1350	I	L	missense	0	0	0	0	1	NA	0.2017	-0.24	-1	0.58484	probably damaging	0.986	-1.95	Neutral	0.001	Damaging	0.338391185	53.93463061	6.079977205	12.92002279
I1350T	1350	I	T	missense	0	1	0	0	0	NA	0.2017	-3.23	-2	-0.49344	probably damaging	0.994	-4.86	Deleterious	0.008	Damaging	0.228594392	22.84857669	4.552425328	14.44757467
M1351R	1351	M	R	missense	0	1	0	0	0	NA	0.4541	-4.96	-4	-0.12049	probably damaging	0.999	-5.85	Deleterious	0	Damaging	0.183884793	22.84857669	4.062020691	14.93797931
M1351V	1351	M	V	missense	0	0	0	0	1	NA	0.4541	1.41	-1	0.15769	possibly damaging	0.886	-3.9	Deleterious	0.021	Damaging	0.308487233	53.93463061	5.421446703	13.5785533
V1353M	1353	V	M	missense	0	2	1	0	7	NA	0.04278	4.62	-1	0.15769	probably damaging	1	-2.92	Deleterious	0	Damaging	0.251482585	93.68609057	3.622503021	15.37749698
A1357V	1357	A	V	missense	1	0	0	0	19	NA	0.4739	-4.01	-2	0.25294	probably damaging	1	-3.86	Deleterious	0	Damaging	0.241268456	140.2489248	4.924461038	14.07553896
G1358R	1358	G	R	missense	0	0	0	0	1	NA	0.2504	-5.12	-9	0.20235	probably damaging	1	-7.8	Deleterious	0	Damaging	0.278590723	53.93463061	6.08805969	12.91194031
G1358W	1358	G	W	missense	0	1	0	0	0	NA	0.2504	-5.51	-15	-0.26746	probably damaging	1	-7.8	Deleterious	0	Damaging	0.153200679	22.84857669	3.623767507	15.37623249
K1359M	1359	K	M	missense	0	0	0	0	1	NA	0.3827	-0.43	-2	-0.0086773	probably damaging	0.999	-5.63	Deleterious	0	Damaging	0.287379308	53.93463061	5.416539574	13.58346043
K1359N	1359	K	N	missense	0	1	0	0	0	NA	0.3827	-0.26	-1	-0.082123	probably damaging	1	-4.66	Deleterious	0	Damaging	0.200465369	22.84857669	3.566784613	15.43321539
M135V	135	M	V	missense	0	0	0	0	1	NA	2.008	-1.03	-1	0.15769	benign	0.022	-2.61	Deleterious	0.082	Tolerated	0.226762778	53.93463061	4.277654387	14.72234561
F1360C	1360	F	C	missense	0	1	0	0	0	NA	0.2536	-4.88	-13	0.12035	probably damaging	1	-7.33	Deleterious	0	Damaging	0.239545297	22.84857669	5.230185672	13.76981433
R1362S	1362	R	S	missense	0	0	0	0	1	NA	1.591	0.16	-3	0.22786	possibly damaging	0.666	-2.61	Deleterious	0.032	Damaging	0.297409944	53.93463061	5.547643154	13.45235685
C1363Y	1363	C	Y	missense	0	1	0	0	0	NA	0.07458	-6.05	-4	-0.11256	probably damaging	1	-10.72	Deleterious	0	Damaging	0.26602634	22.84857669	6.154437644	12.84556236
I1364V	1364	I	V	missense	0	0	0	0	1	NA	1.489	2.32	2	0.56297	benign	0.326	-0.14	Neutral	1	Tolerated	0.308107242	53.93463061	5.140527096	13.8594729
N1365S	1365	N	S	missense	0	1	0	0	0	NA	0.4404	-1.52	0	0.586	probably damaging	1	-4.71	Deleterious	0.001	Damaging	0.224540225	22.84857669	4.263368478	14.73663152
Q1366H	1366	Q	H	missense	0	0	0	0	1	NA	1.997	0.29	1	-0.064903	possibly damaging	0.486	-1.24	Neutral	0.262	Tolerated	0.143641645	53.93463061	2.396839744	16.60316026
Q1366R	1366	Q	R	missense	0	0	0	0	1	NA	1.997	-0.61	-2	-0.06114	benign	0.117	-0.83	Neutral	0.202	Tolerated	0.143734977	53.93463061	2.423432446	16.57656755
G1369R	1369	G	R	missense	0	0	0	0	1	NA	3.65	0.8	-9	0.20235	probably damaging	0.997	-4.95	Deleterious	0.001	Damaging	0.109603065	53.93463061	2.475969328	16.52403067
L136P	136	L	P	missense	0	2	0	0	0	NA	1.913	-5.72	-7	-0.35576	possibly damaging	0.739	-4.9	Deleterious	0.001	Damaging	0.100981417	24.77973353	2.771436665	16.22856333
D1370A	1370	D	A	missense	0	0	0	0	1	NA	2.455	-1.09	-3	-0.1794	benign	0.284	-3.44	Deleterious	0.103	Tolerated	0.064924197	53.93463061	1.271006686	17.72899331
D1370G	1370	D	G	missense	0	0	0	0	15	NA	2.455	-1.66	-3	0.16866	benign	0.12	-3.41	Deleterious	0.085	Tolerated	0.119910896	140.2489248	2.426479478	16.57352052
Y1375H	1375	Y	H	missense	0	0	0	0	1	NA	3.772	2.46	-3	-0.093912	benign	0.004	-0.53	Neutral	0.298	Tolerated	0.201664347	53.93463061	3.549415702	15.4505843
I1377M	1377	I	M	missense	0	0	0	0	1	NA	3.769	-0.16	-1	0.21385	benign	0.013	-0.76	Neutral	0.218	Tolerated	0.264560685	53.93463061	5.234837329	13.76516267
V1378M	1378	V	M	missense	0	1	0	0	1	0.325878594	0.7276	-0.37	-1	0.15769	probably damaging	1	-2.53	Deleterious	0	Damaging	0.213690648	30.64385498	4.332430621	14.66756938
I137V	137	I	V	missense	0	0	0	0	2	1.092198582	0.2308	3.71	2	0.56297	possibly damaging	0.456	-0.9	Neutral	0.001	Damaging	0.193612706	77.94467502	2.135296664	16.86470334
N1380K	1380	N	K	missense	0	2	0	0	0	NA	0.3864	-1.65	-1	-0.082123	probably damaging	1	-5.36	Deleterious	0	Damaging	0.375768534	24.77973353	7.362673411	11.63732659
p.N1380del	1380	p.N	del	aadel	0	2	0	5	0	0	NA	NA	NA	NA	NA	NA	NA	NA	NA	NA	0.37577733	24.77973353	8.096549701	10.9034503
S1382I	1382	S	I	missense	0	3	5	0	0	NA	1.101	-1.08	-7	-0.67336	probably damaging	0.976	-4.4	Deleterious	0	Damaging	0.288092725	57.07067001	5.623833124	13.37616688
C1384Y	1384	C	Y	missense	0	0	0	0	1	NA	0.142	-2.61	-4	-0.11256	probably damaging	1	-10.47	Deleterious	0	Damaging	0.184334497	53.93463061	3.983094144	15.01690586
L1387F	1387	L	F	missense	0	0	0	0	1	NA	3.067	-1.34	-3	0.49351	benign	0.004	-1.41	Neutral	0.153	Tolerated	0.221771736	53.93463061	4.413163458	14.58683654
M138I	138	M	I	missense	0	0	0	1	1	NA	0.4754	2.72	-1	0.21385	possibly damaging	0.801	-3.17	Deleterious	0.051	Tolerated	0.117948989	53.93463061	1.316800374	17.68319963
G1391R	1391	G	R	missense	0	0	0	0	9	NA	1.525	1.1	-9	0.20235	possibly damaging	0.951	-2.76	Deleterious	0.029	Damaging	0.262207822	140.2489248	4.751996319	14.24800368
V1398M	1398	V	M	missense	0	0	0	0	2	NA	1.117	-2.66	-1	0.15769	possibly damaging	0.948	-2.74	Deleterious	0	Damaging	0.230945031	77.94467502	4.585665004	14.414335
p.I137_C139dup	139	NA	NA	aains	0	1	0	0	0	NA	NA	NA	NA	NA	NA	NA	NA	NA	NA	NA	NA	22.84857669	2.443343863	16.55665614
V1400I	1400	V	I	missense	0	0	0	0	1	NA	0.4874	1.33	2	0.56297	possibly damaging	0.943	-0.71	Neutral	0.246	Tolerated	0.241577533	53.93463061	3.863287748	15.13671225
V1405L	1405	V	L	missense	0	2	0	0	0	NA	0.2071	1.16	-2	0.53583	probably damaging	1	-2.92	Deleterious	0.001	Damaging	0.474450643	24.77973353	8.683689548	10.31631045
V1405M	1405	V	M	missense	0	3	0	0	0	NA	0.2071	-2.07	-1	0.15769	probably damaging	1	-2.92	Deleterious	0	Damaging	0.433201653	29.10512039	8.347227243	10.65277276
G1406E	1406	G	E	missense	0	2	0	0	0	NA	1.311	-4.68	-4	-0.075801	probably damaging	1	-6.52	Deleterious	0.001	Damaging	0.469004997	24.77973353	10.04037953	8.959620467
G1406R	1406	G	R	missense	0	4	1	8	0	0.076923077	1.311	-4.09	-9	0.20235	probably damaging	1	-6.48	Deleterious	0	Damaging	0.449836222	36.99606219	9.70238629	9.29761371
G1408R	1408	G	R	missense	1	8	19	3	0	0	0.4739	-4.96	-9	0.20235	probably damaging	1	-7.79	Deleterious	0	Damaging	0.373143849	140.2489248	8.563032111	10.43696789
Y1409C	1409	Y	C	missense	0	1	0	0	0	NA	0.4543	-4.83	-4	-0.11256	probably damaging	1	-8.77	Deleterious	0	Damaging	0.375215773	22.84857669	8.118005141	10.88199486
L1412F	1412	L	F	missense	0	1	0	0	0	NA	0.06554	-1.86	-3	0.49351	probably damaging	1	-3.9	Deleterious	0	Damaging	0.319183763	22.84857669	6.057348001	12.942652
Q1414H	1414	Q	H	missense	0	0	0	0	1	NA	0.08055	-3.53	1	-0.064903	probably damaging	1	-4.87	Deleterious	0	Damaging	0.343118219	53.93463061	6.873002881	12.12699712
A1416E	1416	A	E	missense	0	1	0	0	0	NA	0.3453	-3.49	-2	-0.13315	probably damaging	1	-4.77	Deleterious	0	Damaging	0.30789195	22.84857669	6.221339126	12.77866087
A1416G	1416	A	G	missense	0	1	0	0	0	NA	0.3453	-1.91	-2	-0.17832	probably damaging	0.998	-3.82	Deleterious	0.001	Damaging	0.307815667	22.84857669	5.904805678	13.09519432
K1419E	1419	K	E	missense	0	1	0	0	0	NA	0.3512	5.78	-4	-0.10639	probably damaging	1	-3.8	Deleterious	0	Damaging	0.338236582	22.84857669	5.341937319	13.65806268
I141N	141	I	N	missense	0	0	0	0	2	NA	0.2995	-7.6	-5	-0.58996	probably damaging	0.996	-6.22	Deleterious	0	Damaging	0.09778464	77.94467502	2.71876689	16.28123311
I141V	141	I	V	missense	0	0	4	13	0	0.960680048	0.2995	2.21	2	0.56297	possibly damaging	0.63	-0.86	Neutral	0.009	Damaging	0.110258463	139.353106	1.040606693	17.95939331
G1420D	1420	G	D	missense	0	1	0	0	0	NA	0.06789	-1.61	-3	0.16866	probably damaging	1	-6.64	Deleterious	0	Damaging	0.401840858	22.84857669	7.894066843	11.10593316
G1420P	1420	G	P	missense	0	1	0	0	0	NA	0.06789	-4.75	-6	0.223	probably damaging	1	-7.59	Deleterious	0	Damaging	0.40194983	22.84857669	8.449318169	10.55068183
G1420R	1420	G	R	missense	0	3	0	0	0	NA	0.06789	-4.79	-9	0.20235	probably damaging	1	-7.59	Deleterious	0	Damaging	0.356169299	29.10512039	7.533938728	11.46606127
G1420V	1420	G	V	missense	0	2	0	0	0	NA	0.06789	-5.33	-5	-0.48978	probably damaging	1	-8.54	Deleterious	0	Damaging	0.377394083	24.77973353	8.116718724	10.88328128
M1422R	1422	M	R	missense	0	0	0	0	1	NA	0.6047	-4.01	-4	-0.12049	probably damaging	1	-5.42	Deleterious	0	Damaging	0.366330183	53.93463061	7.596811617	11.40318838
D1423H	1423	D	H	missense	0	0	0	0	1	NA	1.111	-2.89	-4	-0.026783	probably damaging	1	-5.99	Deleterious	0	Damaging	0.33614959	53.93463061	6.998027328	12.00197267
I1424V	1424	I	V	missense	0	0	0	0	1	NA	0.1772	3.67	2	0.56297	probably damaging	0.988	-0.95	Neutral	0	Damaging	0.276902614	53.93463061	4.161534317	14.83846568
A1427E	1427	A	E	missense	0	0	0	0	1	NA	0.5369	-0.8	-2	-0.13315	probably damaging	0.999	-4.75	Deleterious	0	Damaging	0.335319965	53.93463061	6.411925587	12.58807441
A1427S	1427	A	S	missense	0	1	0	0	0	0.16	0.5369	0.31	0	-0.26362	possibly damaging	0.943	-2.85	Deleterious	0.002	Damaging	0.23235098	22.84857669	4.871135565	14.12886443
A1428S	1428	A	S	missense	1	8	2	0	8	0.618181818	0.06294	2.86	0	-0.26362	probably damaging	1	-2.85	Deleterious	0	Damaging	0.340877161	98.27551481	5.628644751	13.37135525
A1428V	1428	A	V	missense	0	4	2	0	0	NA	0.06294	-1.72	-2	0.25294	probably damaging	1	-3.8	Deleterious	0	Damaging	0.303182168	40.74554927	5.705472313	13.29452769
D1430N	1430	D	N	missense	0	2	0	0	0	0	0.07725	-1.04	2	0.22846	probably damaging	1	-4.74	Deleterious	0	Damaging	0.249601659	24.77973353	5.661897491	13.33810251
S1431C	1431	S	C	missense	0	0	0	0	1	NA	0.499	-2.64	-3	-0.22815	probably damaging	1	-4.74	Deleterious	0	Damaging	0.303912732	53.93463061	6.050314127	12.94968587
R1432G	1432	R	G	missense	0	1	0	0	0	0	1.04	-2.74	-9	0.20235	possibly damaging	0.861	-5.39	Deleterious	0.022	Damaging	0.299935569	22.84857669	6.965589402	12.0344106
R1432S	1432	R	S	missense	1	2	0	0	0	NA	1.04	-0.9	-3	0.22786	possibly damaging	0.947	-4.55	Deleterious	0.002	Damaging	0.283701007	29.99289502	5.496643107	13.50335689
G1433R	1433	G	R	missense	0	0	1	1	0	0.146307478	2.61	-2.64	-9	0.20235	possibly damaging	0.824	-0.62	Neutral	0.161	Tolerated	0.357625979	53.93463061	7.55698682	11.44301318
G1433V	1433	G	V	missense	0	1	0	0	0	NA	2.61	-3.67	-5	-0.48978	probably damaging	0.991	-2.8	Deleterious	0.05	Damaging	0.277766573	22.84857669	6.098074883	12.90192512
G1433W	1433	G	W	missense	0	2	0	0	0	NA	2.61	-1.93	-15	-0.26746	probably damaging	1	-3.29	Deleterious	0.008	Damaging	0.234869761	24.77973353	5.008241329	13.99175867
P1438L	1438	P	L	missense	0	1	0	0	0	NA	0.1777	-3.49	-7	-0.35576	probably damaging	0.99	-9.55	Deleterious	0	Damaging	0.244447287	22.84857669	5.264316315	13.73568368
Q1439H	1439	Q	H	missense	0	0	0	0	1	NA	3.771	-1.25	1	-0.064903	possibly damaging	0.486	-2.08	Neutral	0.055	Tolerated	0.192241757	53.93463061	4.152089343	14.84791066
Q1439R	1439	Q	R	missense	0	0	0	0	1	NA	3.771	-0.13	-2	-0.06114	benign	0.117	-0.29	Neutral	0.138	Tolerated	0.193148724	53.93463061	3.78019158	15.21980842
E1441Q	1441	E	Q	missense	0	1	0	0	0	NA	0.1949	-1.59	1	0.090004	probably damaging	0.977	-2.86	Deleterious	0.012	Damaging	0.175977702	22.84857669	3.083338731	15.91666127
Y1442C	1442	Y	C	missense	0	0	0	0	1	NA	3.738	-1.81	-4	-0.11256	benign	0.004	-1.33	Neutral	0.136	Tolerated	0.167186047	53.93463061	3.560568021	15.43943198
Y1442N	1442	Y	N	missense	0	0	0	0	1	NA	3.738	3.51	-4	-0.073395	benign	0	0.78	Neutral	0.388	Tolerated	0.160026442	53.93463061	2.440091147	16.55990885
N1443S	1443	N	S	missense	0	1	4	0	10	NA	0.5761	1.8	0	0.586	probably damaging	0.967	-3.34	Deleterious	0.19	Tolerated	0.179908113	140.2489248	2.781350193	16.21864981
L1444I	1444	L	I	missense	0	0	0	0	1	NA	2.973	1.55	-1	0.58484	possibly damaging	0.886	-1.01	Neutral	0.169	Tolerated	0.224187475	53.93463061	4.158452202	14.8415478
Y1445H	1445	Y	H	missense	0	0	0	0	9	NA	1.802	-0.4	-3	-0.093912	probably damaging	0.961	-4.72	Deleterious	0	Damaging	0.171424818	140.2489248	3.381290561	15.61870944
I1448L	1448	I	L	missense	1	1	0	1	9	NA	1.836	3.78	-1	0.58484	benign	0.002	0.65	Neutral	1	Tolerated	0.337054265	140.2489248	5.461122918	13.53887708
I1448T	1448	I	T	missense	0	1	0	0	0	NA	1.836	-2.64	-2	-0.49344	possibly damaging	0.666	-3.44	Deleterious	0	Damaging	0.16376549	22.84857669	3.415310783	15.58468922
Y1449C	1449	Y	C	missense	0	5	4	1	0	NA	0.4779	-6.2	-4	-0.11256	probably damaging	0.999	-8.59	Deleterious	0	Damaging	0.298292337	53.2955235	6.771396153	12.22860385
Y1449S	1449	Y	S	missense	0	1	0	0	0	NA	0.4779	-5.9	-7	-0.029267	probably damaging	0.977	-8.59	Deleterious	0.001	Damaging	0.357638204	22.84857669	7.915223916	11.08477608
V1451D	1451	V	D	missense	0	1	0	0	0	NA	0.2962	-6.19	-8	-0.26765	probably damaging	0.977	-6.65	Deleterious	0	Damaging	0.176533167	22.84857669	4.116254691	14.88374531
V1451L	1451	V	L	missense	0	0	0	0	1	NA	0.2962	-0.34	-2	0.53583	possibly damaging	0.856	-2.86	Deleterious	0.001	Damaging	0.346077074	53.93463061	6.316636377	12.68336362
S1458Y	1458	S	Y	missense	1	0	0	0	0	NA	0.4527	-3.6	-7	-0.029267	possibly damaging	0.782	-5.24	Deleterious	0	Damaging	0.304231826	53.93463061	6.181400278	12.81859972
F1460L	1460	F	L	missense	1	0	0	0	0	NA	0.1999	-0.98	-3	0.49351	probably damaging	0.967	-5.73	Deleterious	0.014	Damaging	0.251772012	53.93463061	4.735377546	14.26462245
T1461S	1461	T	S	missense	0	2	2	0	0	NA	0.2785	-1.26	0	0.46472	possibly damaging	0.83	-3.82	Deleterious	0.001	Damaging	0.189209184	36.37409739	3.363043864	15.63695614
N1463Y	1463	N	Y	missense	0	1	0	0	0	NA	0.2136	-4.06	-4	-0.073395	possibly damaging	0.889	-7.64	Deleterious	0	Damaging	0.209414928	22.84857669	4.486924977	14.51307502
L1464P	1464	L	P	missense	0	0	0	0	1	NA	0.183	-5.99	-7	-0.35576	probably damaging	1	-6.68	Deleterious	0	Damaging	0.216207535	53.93463061	4.861203569	14.13879643
p.F1465_L1480dup	1465	NA	NA	aains	0	0	0	0	1	NA	NA	NA	NA	NA	NA	NA	NA	NA	NA	NA	NA	53.93463061	2.443343863	16.55665614
V1468A	1468	V	A	missense	0	0	0	0	1	NA	0.1028	-1.45	-2	0.25294	benign	0.279	-3.8	Deleterious	0.001	Damaging	0.223804936	53.93463061	3.918157021	15.08184298
V1468F	1468	V	F	missense	0	1	0	0	0	NA	0.1028	3.29	-8	0.40582	probably damaging	0.968	-4.79	Deleterious	0	Damaging	0.10641898	22.84857669	1.058695965	17.94130403
I1469V	1469	I	V	missense	0	0	0	0	1	NA	0.1748	4.93	2	0.56297	benign	0.013	-0.97	Neutral	0.014	Damaging	0.139079875	53.93463061	0.980597535	18.01940246
V146A	146	V	A	missense	0	0	0	0	2	NA	1.05	0.3	-2	0.25294	possibly damaging	0.66	-3.42	Deleterious	0.061	Tolerated	0.057051225	77.94467502	0.603618869	18.39638113
V146M	146	V	M	missense	0	1	0	0	30	NA	1.05	-0.33	-1	0.15769	probably damaging	0.999	-2.41	Neutral	0.001	Damaging	0.096371736	140.2489248	1.488554066	17.51144593
N1472S	1472	N	S	missense	1	0	0	0	0	NA	0.2191	0.47	0	0.586	benign	0.092	-4.76	Deleterious	0	Damaging	0.096453909	53.93463061	1.125026443	17.87497356
p.N1472del	1472	p.N	del	aadel	4	0	0	0	0	0.465487239	NA	NA	NA	NA	NA	NA	NA	NA	NA	NA	0.114553759	139.353106	2.694894614	16.30510539
F1473C	1473	F	C	missense	2	0	0	1	0	1	0.2718	-5.87	-13	0.12035	probably damaging	0.998	-7.66	Deleterious	0	Damaging	0.112246863	77.94467502	2.397014746	16.60298525
F1473S	1473	F	S	missense	1	0	0	0	0	0.2	0.2718	-5.77	-6	-0.50618	probably damaging	0.975	-7.67	Deleterious	0	Damaging	0.102552805	53.93463061	3.567995251	15.43200475
Q1475L	1475	Q	L	missense	1	0	0	0	0	NA	0.5469	-2.96	-5	-0.2137	benign	0.344	-6.65	Deleterious	0	Damaging	0.097858954	53.93463061	1.966649968	17.03335003
Q1476R	1476	Q	R	missense	3	0	0	0	0	0.93465025	0.3118	-2.22	-2	-0.06114	possibly damaging	0.888	-3.82	Deleterious	0	Damaging	0.106491306	106.4194176	1.704328856	17.29567114
K1477N	1477	K	N	missense	1	0	0	0	0	NA	0.328	0.69	-1	-0.082123	possibly damaging	0.951	-4.67	Deleterious	0.006	Damaging	0.105216704	53.93463061	1.479581675	17.52041833
K1478E	1478	K	E	missense	0	0	0	0	1	NA	0.7961	1.84	-4	-0.10639	benign	0.344	-3.69	Deleterious	0	Damaging	0.102606654	53.93463061	1.16792542	17.83207458
G1481E	1481	G	E	missense	1	0	0	0	0	NA	1.728	3.02	-4	-0.075801	possibly damaging	0.57	-5.21	Deleterious	0.001	Damaging	0.107565199	53.93463061	1.504546617	17.49545338
G1481R	1481	G	R	missense	1	0	0	0	0	NA	1.728	0.03	-9	0.20235	benign	0.004	-4.25	Deleterious	0.086	Tolerated	0.107970499	53.93463061	1.771240971	17.22875903
G1481V	1481	G	V	missense	1	0	0	0	0	NA	1.728	-2.69	-5	-0.48978	possibly damaging	0.726	-6.58	Deleterious	0.001	Damaging	0.107309661	53.93463061	2.512052607	16.48794739
Q1483H	1483	Q	H	missense	0	0	0	0	1	NA	0.9602	-1.69	1	-0.064903	benign	0.046	-4.52	Deleterious	0	Damaging	0.106018621	53.93463061	1.818470478	17.18152952
F1486L	1486	F	L	missense	1	0	0	1	0	1	0.2597	2.18	-3	0.49351	benign	0.092	-5.58	Deleterious	0.001	Damaging	0.108531356	53.93463061	1.469342397	17.5306576
p.F1486del	1486	p.F	del	aadel	1	0	0	0	0	0.2	NA	NA	NA	NA	NA	NA	NA	NA	NA	NA	0.105243296	53.93463061	3.022685789	15.97731421
M1487K	1487	M	K	missense	1	0	0	0	0	NA	0.4685	-1.19	-2	-0.0086773	benign	0.344	-5.52	Deleterious	0	Damaging	0.077361643	53.93463061	1.175551843	17.82444816
M1487L	1487	M	L	missense	1	0	0	1	3	NA	0.4685	2.96	1	0.22208	benign	0.002	-2.76	Deleterious	0.001	Damaging	0.107267413	139.353106	0.855534591	18.14446541
T1488R	1488	T	R	missense	1	0	0	0	0	NA	0.2339	1.31	-6	0.11357	benign	0.188	-5.46	Deleterious	0	Damaging	0.108499371	53.93463061	1.317999617	17.68200038
E1489D	1489	E	D	missense	1	0	0	0	1	NA	0.8175	2.04	2	0.39844	benign	0.286	-2.76	Deleterious	0.001	Damaging	0.133805486	77.94467502	1.686836689	17.31316331
Q1491H	1491	Q	H	missense	1	0	0	0	0	NA	0.2026	-2.5	1	-0.064903	probably damaging	0.999	-4.69	Deleterious	0	Damaging	0.126840522	53.93463061	2.380944973	16.61905503
K1493R	1493	K	R	missense	3	0	0	2	5	1	0.4273	2.09	0	0.078323	benign	0.018	-2.76	Deleterious	0.012	Damaging	0.281702416	140.2489248	4.272733516	14.72726648
p.K1493del	1493	p.K	del	aadel	0	2	1	10	0	0.194029851	NA	NA	NA	NA	NA	NA	NA	NA	NA	NA	0.078457693	29.99289502	2.567860822	16.43213918
Y1495S	1495	Y	S	missense	1	0	0	0	0	NA	0.534	-3.02	-7	-0.029267	possibly damaging	0.662	-8.28	Deleterious	0	Damaging	0.109622735	53.93463061	2.404522425	16.59547757
M1498R	1498	M	R	missense	0	0	2	4	0	NA	0.2718	-1.87	-4	-0.12049	probably damaging	0.998	-5.5	Deleterious	0	Damaging	0.106066305	77.94467502	1.947100112	17.05289989
M1498T	1498	M	T	missense	2	0	0	0	0	NA	0.2718	-2.03	-4	-0.19024	probably damaging	0.998	-5.49	Deleterious	0.004	Damaging	0.105822875	77.94467502	1.965893456	17.03410654
M1498V	1498	M	V	missense	1	0	0	0	0	NA	0.2718	0.81	-1	0.15769	probably damaging	0.995	-3.67	Deleterious	0.001	Damaging	0.094741639	53.93463061	1.168139485	17.83186051
R14C	14	R	C	missense	0	0	0	0	3	NA	1.46	-2.69	-8	-0.15262	probably damaging	1	-4.84	Deleterious	0.003	Damaging	0.078195277	106.4194176	1.780685238	17.21931476
R14H	14	R	H	missense	0	0	0	0	4	NA	1.46	5.15	-2	0.09644	probably damaging	1	-1.89	Neutral	0.044	Damaging	0.081234882	139.353106	0.416569055	18.58343095
R14S	14	R	S	missense	0	0	0	0	1	NA	1.46	1.27	-3	0.22786	probably damaging	0.997	-2.83	Deleterious	0.029	Damaging	0.067035361	53.93463061	0.795516464	18.20448354
p.K1500del	1500	p.K	del	aadel	1	0	0	0	0	NA	NA	NA	NA	NA	NA	NA	NA	NA	NA	NA	0.109770424	53.93463061	1.895589854	17.10441015
L1501V	1501	L	V	missense	13	3	1	1	5	1	0.3417	0	-2	0.53583	probably damaging	0.999	-2.76	Deleterious	0.001	Damaging	0.129472692	140.2489248	1.651500936	17.34849906
p.L1501_K1505del	1501	NA	NA	aadel	1	0	0	0	0	NA	NA	NA	NA	NA	NA	NA	NA	NA	NA	NA	NA	53.93463061	2.443343863	16.55665614
G1502A	1502	G	A	missense	0	0	0	0	2	NA	0.7794	-0.26	-2	-0.17832	possibly damaging	0.947	-5.52	Deleterious	0.014	Damaging	0.198786549	77.94467502	3.694055426	15.30594457
G1502S	1502	G	S	missense	0	1	0	0	1	0.7	0.7794	0.44	-2	0.57001	probably damaging	0.999	-5.52	Deleterious	0.001	Damaging	0.098898067	30.64385498	1.907149273	17.09285073
S1503Y	1503	S	Y	missense	0	0	0	0	1	NA	0.3886	0.37	-7	-0.029267	possibly damaging	0.783	-5.41	Deleterious	0	Damaging	0.148928828	53.93463061	2.444472156	16.55552784
K1504E	1504	K	E	missense	1	0	0	0	0	NA	0.3089	0.69	-4	-0.10639	possibly damaging	0.482	-3.68	Deleterious	0	Damaging	0.146216021	53.93463061	2.120198203	16.8798018
K1505N	1505	K	N	missense	2	0	0	0	0	NA	0.4469	-1.06	-1	-0.082123	possibly damaging	0.68	-4.6	Deleterious	0	Damaging	0.28429056	77.94467502	5.318451292	13.68154871
p.K1505_Q1507del	1505	NA	NA	aadel	27	0	0	0	0	0.814285714	NA	NA	NA	NA	NA	NA	NA	NA	NA	NA	NA	140.2489248	2.431096706	16.56890329
P1506S	1506	P	S	missense	0	4	1	0	0	0.487394958	0.4854	-1.57	-2	0.27364	probably damaging	0.976	-7.36	Deleterious	0	Damaging	0.255016529	36.99606219	5.306492841	13.69350716
P1506T	1506	P	T	missense	0	1	0	0	0	NA	0.4854	-3.21	-4	0.21499	probably damaging	0.999	-7.36	Deleterious	0	Damaging	0.376110713	22.84857669	7.788142091	11.21185791
p.Q1507_P1509del	1507	NA	NA	aadel	85	0	2	0	0	NA	NA	NA	NA	NA	NA	NA	NA	NA	NA	NA	NA	140.2489248	2.443343863	16.55665614
P1509T	1509	P	T	missense	0	0	0	0	1	NA	0.9326	-0.11	-4	0.21499	probably damaging	0.976	-7.36	Deleterious	0	Damaging	0.196719293	53.93463061	3.818487494	15.18151251
R1512L	1512	R	L	missense	0	0	0	0	1	NA	0.1685	-1.49	-8	-0.24339	probably damaging	0.999	-6.44	Deleterious	0	Damaging	0.125328423	53.93463061	2.321395863	16.67860414
R1512Q	1512	R	Q	missense	0	0	0	1	6	0.874172185	0.1685	1.49	-2	-0.06114	probably damaging	1	-3.68	Deleterious	0	Damaging	0.150974631	140.2489248	2.135402045	16.86459796
R1512W	1512	R	W	missense	0	4	1	2	14	0.688976378	0.1685	-3.06	-2	-0.20935	probably damaging	1	-7.37	Deleterious	0	Damaging	0.084597269	140.2489248	2.102736724	16.89726328
L1514M	1514	L	M	missense	0	0	0	0	1	NA	2.094	-1.69	1	0.22208	benign	0.043	-0.63	Neutral	0.105	Tolerated	0.10485221	53.93463061	1.80029008	17.19970992
N1515S	1515	N	S	missense	0	0	0	0	2	NA	0.4108	1.54	0	0.586	possibly damaging	0.791	-4.36	Deleterious	0.007	Damaging	0.118190907	77.94467502	1.573938617	17.42606138
I1521K	1521	I	K	missense	0	1	0	0	0	NA	0.9971	-4.35	-6	0.020748	benign	0.189	-4.51	Deleterious	0	Damaging	0.115449869	22.84857669	2.455672812	16.54432719
I1521T	1521	I	T	missense	0	0	0	0	1	NA	0.9971	-1.23	-2	-0.49344	benign	0.001	-2.84	Deleterious	0	Damaging	0.287939096	53.93463061	5.280841508	13.71915849
D1523N	1523	D	N	missense	0	0	0	0	10	NA	0.2526	0.87	2	0.22846	probably damaging	0.983	-4.35	Deleterious	0.017	Damaging	0.158247216	140.2489248	2.481682618	16.51831738
I1524T	1524	I	T	missense	2	0	0	0	1	NA	1.385	-1.69	-2	-0.49344	possibly damaging	0.682	-2.92	Deleterious	0.017	Damaging	0.211651768	106.4194176	4.076252329	14.92374767
V1525A	1525	V	A	missense	0	0	0	0	1	NA	0.436	-1.12	-2	0.25294	benign	0.015	-3.38	Deleterious	0.016	Damaging	0.232881288	53.93463061	4.049498152	14.95050185
V1525M	1525	V	M	missense	0	2	0	0	3	NA	0.436	-1.72	-1	0.15769	probably damaging	0.991	-2.57	Deleterious	0	Damaging	0.130916185	43.73925443	2.241824981	16.75817502
T1526P	1526	T	P	missense	0	0	2	1	0	1.1	0.4887	-3.58	-4	0.21499	probably damaging	0.972	-4.59	Deleterious	0.01	Damaging	0.177968204	77.94467502	2.895356781	16.10464322
K1527R	1527	K	R	missense	0	1	0	1	0	NA	1.604	-1.44	0	0.078323	benign	0.077	0.24	Neutral	0.628	Tolerated	0.111811376	22.84857669	1.71103747	17.28896253
D152N	152	D	N	missense	0	0	0	0	3	NA	1.971	1.16	2	0.22846	possibly damaging	0.913	0.89	Neutral	1	Tolerated	0.135769046	106.4194176	2.028874099	16.9711259
V1532F	1532	V	F	missense	0	0	0	0	6	NA	0.6332	-0.1	-8	0.40582	possibly damaging	0.901	-3.08	Deleterious	0.007	Damaging	0.045220514	140.2489248	0.341588308	18.65841169
V1532I	1532	V	I	missense	2	0	0	1	76	NA	0.6332	3.15	2	0.56297	possibly damaging	0.739	0.36	Neutral	1	Tolerated	0.075980182	140.2489248	0.163800742	18.83619926
T1533I	1533	T	I	missense	0	0	0	0	2	NA	2.525	1.31	-2	-0.49344	benign	0.02	-2.08	Neutral	0.854	Tolerated	0.152325812	77.94467502	2.519446079	16.48055392
C1539F	1539	C	F	missense	0	0	0	0	1	NA	1.781	1.22	-13	0.12035	probably damaging	0.998	-9.39	Deleterious	0	Damaging	0.113209353	53.93463061	2.323181905	16.67681809
C1539Y	1539	C	Y	missense	0	0	0	0	2	NA	1.781	-2.83	-4	-0.11256	probably damaging	0.998	-9.45	Deleterious	0	Damaging	0.126181509	77.94467502	3.208087939	15.79191206
V1543A	1543	V	A	missense	0	0	0	0	2	NA	0.9269	-1.79	-2	0.25294	benign	0.303	-3.6	Deleterious	0	Damaging	0.103939887	77.94467502	1.768948052	17.23105195
V1543L	1543	V	L	missense	0	0	0	0	2	NA	0.9269	2.37	-2	0.53583	benign	0.303	-2.34	Neutral	0.002	Damaging	0.103677437	77.94467502	1.030844026	17.96915597
T1544P	1544	T	P	missense	1	0	0	0	0	NA	0.7752	-3.81	-4	0.21499	probably damaging	0.996	-5.48	Deleterious	0	Damaging	0.143692745	53.93463061	3.134443998	15.865556
M1546T	1546	M	T	missense	0	0	0	0	1	NA	0.3866	-0.87	-4	-0.19024	probably damaging	0.973	-5.53	Deleterious	0	Damaging	0.148509557	53.93463061	2.676195609	16.32380439
V1547L	1547	V	L	missense	0	0	0	0	1	NA	0.7205	1.47	-2	0.53583	benign	0.286	-2.67	Deleterious	0.036	Damaging	0.293982862	53.93463061	4.965118619	14.03488138
E1548K	1548	E	K	missense	0	3	0	0	1	NA	0.4508	2.97	-4	-0.10639	possibly damaging	0.902	-3.63	Deleterious	0	Damaging	0.127122997	32.75734862	1.514244419	17.48575558
G1548K	1548	G	K	missense	0	3	0	0	0	NA	0.4508	2.97	-7	0.025896	NA	NA	NA	NA	NA	NA	0.127122997	29.10512039	1.407930131	17.59206987
P154L	154	P	L	missense	0	0	0	0	1	NA	1.218	-0.75	-7	-0.35576	probably damaging	0.998	-7.59	Deleterious	0	Damaging	0.10528869	53.93463061	2.175236691	16.82476331
D1551N	1551	D	N	missense	0	0	0	0	2	NA	2.432	2.88	2	0.22846	benign	0.303	-3.57	Deleterious	0.03	Damaging	0.130310917	77.94467502	1.98818591	17.01181409
D1551Y	1551	D	Y	missense	0	0	0	0	1	NA	2.432	-3.67	-11	0.07301	probably damaging	0.972	-6.8	Deleterious	0.001	Damaging	0.123018206	53.93463061	3.238525901	15.7614741
Q1552L	1552	Q	L	missense	0	0	0	0	1	NA	0.5748	-2.79	-5	-0.2137	possibly damaging	0.707	-6.29	Deleterious	0	Damaging	0.157378862	53.93463061	3.198602297	15.8013977
Q1552R	1552	Q	R	missense	0	0	0	0	1	NA	0.5748	-2.65	-2	-0.06114	possibly damaging	0.944	-3.57	Deleterious	0	Damaging	0.129809383	53.93463061	2.465526959	16.53447304
S1553R	1553	S	R	missense	0	1	0	0	0	NA	0.5858	-2.36	-3	0.22786	benign	0.074	-4.23	Deleterious	0	Damaging	0.123385832	22.84857669	2.153698826	16.84630117
E1555K	1555	E	K	missense	0	0	0	0	1	NA	3.302	-0.3	-4	-0.10639	benign	0.047	-2.08	Neutral	0.106	Tolerated	0.214190502	53.93463061	4.225719036	14.77428096
I1557V	1557	I	V	missense	0	0	0	0	1	NA	3.654	-1.65	2	0.56297	benign	0	0.71	Neutral	0.316	Tolerated	0.210851579	53.93463061	4.234806329	14.76519367
I1559V	1559	I	V	missense	0	0	0	0	8	NA	1.339	3.26	2	0.56297	benign	0.026	-0.48	Neutral	0.447	Tolerated	0.127897131	140.2489248	1.289081146	17.71091885
L1560F	1560	L	F	missense	1	0	0	0	1	NA	0.3901	-1.3	-3	0.49351	probably damaging	0.999	-3.7	Deleterious	0	Damaging	0.163507814	77.94467502	2.909886529	16.09011347
L1565M	1565	L	M	missense	0	0	0	0	1	NA	2.767	3.15	1	0.22208	benign	0.153	-0.46	Neutral	0.174	Tolerated	0.167876987	53.93463061	2.521081241	16.47891876
F1567L	1567	F	L	missense	0	0	0	0	1	NA	0.124	-0.6	-3	0.49351	probably damaging	0.999	-5.44	Deleterious	0	Damaging	0.247468126	53.93463061	4.55501497	14.44498503
A1569P	1569	A	P	missense	0	1	0	1	0	NA	1.355	-3.48	-2	-0.13416	possibly damaging	0.782	-2.73	Deleterious	0.004	Damaging	0.286570463	22.84857669	5.857307522	13.14269248
W156R	156	W	R	missense	0	0	0	0	1	NA	3.609	-2.69	-2	-0.20935	probably damaging	0.987	-10.97	Deleterious	0	Damaging	0.149784981	53.93463061	4.267690249	14.73230975
I1570V	1570	I	V	missense	0	0	0	0	1	NA	0.7628	3.79	2	0.56297	benign	0.025	-0.48	Neutral	0.393	Tolerated	0.454629148	53.93463061	7.629532429	11.37046757
p.1570_F1571insI	1570	NA	NA	aains	0	6	4	0	0	NA	NA	NA	NA	NA	NA	NA	NA	NA	NA	NA	NA	56.73336705	2.443343863	16.55665614
p.I1570dup	1570	p.I	dup	aains	0	3	0	0	0	NA	NA	NA	NA	NA	NA	NA	NA	NA	NA	NA	0.184898678	29.10512039	3.424260195	15.57573981
F1571C	1571	F	C	missense	0	1	0	0	0	NA	0.1995	-6.29	-13	0.12035	probably damaging	1	-7.26	Deleterious	0	Damaging	0.302544331	22.84857669	6.693906088	12.30609391
E1574K	1574	E	K	missense	0	4	0	0	0	NA	0.08638	-2.88	-4	-0.10639	probably damaging	0.981	-3.61	Deleterious	0	Damaging	0.227726669	34.7047581	4.351523752	14.64847625
C1575S	1575	C	S	missense	0	0	0	0	1	NA	0.7333	0.49	-3	-0.22815	possibly damaging	0.485	-7.55	Deleterious	0.001	Damaging	0.335872631	53.93463061	6.380434823	12.61956518
T157I	157	T	I	missense	0	0	0	0	1	NA	1.955	0.35	-2	-0.49344	probably damaging	0.993	-3.78	Deleterious	0.001	Damaging	0.186583927	53.93463061	3.547724818	15.45227518
A1581S	1581	A	S	missense	0	0	0	0	1	NA	0.3249	-1.01	0	-0.26362	possibly damaging	0.607	-0.77	Neutral	0.596	Tolerated	0.233617807	53.93463061	3.947636877	15.05236312
L1582P	1582	L	P	missense	0	1	0	0	0	NA	0.1855	-5.4	-7	-0.35576	probably damaging	1	-6.27	Deleterious	0	Damaging	0.162770999	22.84857669	3.664570016	15.33542998
R1583C	1583	R	C	missense	0	2	0	0	2	NA	0.07788	-4.01	-8	-0.15262	probably damaging	1	-7.16	Deleterious	0	Damaging	0.158172196	36.37409739	3.398942241	15.60105776
R1583H	1583	R	H	missense	0	1	0	0	6	NA	0.07788	-1.8	-2	0.09644	probably damaging	1	-4.48	Deleterious	0	Damaging	0.298808819	91.52041988	5.685942646	13.31405735
Y1585C	1585	Y	C	missense	0	0	0	0	1	NA	0.9485	-4.39	-4	-0.11256	probably damaging	0.996	-8.05	Deleterious	0	Damaging	0.197069134	53.93463061	4.541583951	14.45841605
F1587V	1587	F	V	missense	0	0	0	0	1	NA	0.1996	-2.85	-8	0.40582	probably damaging	1	-6.27	Deleterious	0.006	Damaging	0.126438253	53.93463061	2.547179222	16.45282078
T1588I	1588	T	I	missense	0	0	0	0	1	NA	0.67	-2.31	-2	-0.49344	possibly damaging	0.485	-4.9	Deleterious	0.015	Damaging	0.142925981	53.93463061	2.7041333	16.2958667
K158T	158	K	T	missense	0	0	0	0	1	NA	1.608	-2.38	-3	-0.073984	benign	0.274	-4.68	Deleterious	0.021	Damaging	0.2297596	53.93463061	4.651449565	14.34855043
I1593M	1593	I	M	missense	1	0	0	0	1	1.11	0.8669	-1.11	-1	0.21385	probably damaging	0.998	-2.57	Deleterious	0	Damaging	0.126241072	77.94467502	1.600232567	17.39976743
F1594S	1594	F	S	missense	1	0	0	0	0	NA	0.2802	-5.13	-6	-0.50618	probably damaging	0.997	-7.21	Deleterious	0	Damaging	0.183584574	53.93463061	4.139269859	14.86073014
F1596C	1596	F	C	missense	0	0	0	0	1	NA	1.056	2.26	-13	0.12035	benign	0.426	-5.9	Deleterious	0.007	Damaging	0.050265421	53.93463061	0.307947109	18.69205289
F1596I	1596	F	I	missense	6	0	1	3	30	NA	1.056	-0.89	-2	0.477	benign	0.289	-4.26	Deleterious	0.032	Damaging	0.113050636	140.2489248	1.897078147	17.10292185
V1597M	1597	V	M	missense	1	0	0	0	5	NA	0.7988	0.99	-1	0.15769	probably damaging	0.981	-2.51	Deleterious	0	Damaging	0.106690377	140.2489248	1.430613727	17.56938627
V1598A	1598	V	A	missense	0	0	0	0	1	NA	0.2228	-2.7	-2	0.25294	probably damaging	0.982	-3.62	Deleterious	0.001	Damaging	0.138186013	53.93463061	2.55935348	16.44064652
Y159C	159	Y	C	missense	0	0	0	0	6	NA	2.738	-1.68	-4	-0.11256	probably damaging	1	-2.77	Deleterious	0.05	Damaging	0.19759368	140.2489248	4.214168289	14.78583171
R15G	15	R	G	missense	0	0	0	1	9	NA	2.063	-2.69	-9	0.20235	probably damaging	0.985	-3.55	Deleterious	0.278	Tolerated	0.06969896	140.2489248	1.669375802	17.3306242
R15M	15	R	M	missense	0	0	0	0	2	NA	2.063	-2.61	-4	-0.12049	probably damaging	0.996	-2.17	Neutral	0.172	Tolerated	0.055322749	77.94467502	1.264159313	17.73584069
R15T	15	R	T	missense	0	0	0	0	11	NA	2.063	-2.07	-6	0.11357	probably damaging	0.985	-2.58	Deleterious	0.353	Tolerated	0.071127261	140.2489248	1.528801507	17.47119849
L1601H	1601	L	H	missense	0	0	0	0	2	NA	0.7062	-4.03	-6	-0.17949	probably damaging	1	-6.41	Deleterious	0	Damaging	0.107019763	77.94467502	2.483695641	16.51630436
I1603F	1603	I	F	missense	0	0	0	0	1	NA	0.4624	0.51	-2	0.477	possibly damaging	0.891	-3.03	Deleterious	0.011	Damaging	0.106900962	53.93463061	1.437891287	17.56210871
V1604M	1604	V	M	missense	0	1	0	0	8	NA	1.347	3.15	-1	0.15769	possibly damaging	0.844	-2.21	Neutral	0.006	Damaging	0.10089035	125.6735509	1.077775706	17.92222429
G1605C	1605	G	C	missense	0	0	0	0	2	NA	0.6543	-2.92	-9	-0.16685	probably damaging	1	-6.85	Deleterious	0	Damaging	0.104887221	77.94467502	2.290922401	16.7090776
G1605D	1605	G	D	missense	0	0	0	0	1	NA	0.6543	4.93	-3	0.16866	probably damaging	1	-5.3	Deleterious	0	Damaging	0.095100806	53.93463061	0.77468476	18.22531524
T1606I	1606	T	I	missense	0	0	0	0	3	NA	3.557	5.8	-2	-0.49344	benign	0.005	0.35	Neutral	0.067	Tolerated	0.10617336	106.4194176	0.991475357	18.00852464
S1609L	1609	S	L	missense	0	0	0	1	3	1.710970464	1.037	-3.02	-8	-0.65654	benign	0.203	-3.36	Deleterious	0.001	Damaging	0.105933489	106.4194176	0.682023912	18.31797609
S1609W	1609	S	W	missense	1	0	0	0	0	NA	1.037	-3.7	-5	-0.27396	probably damaging	0.991	-4.78	Deleterious	0	Damaging	0.089822874	53.93463061	2.048809875	16.95119013
D1610G	1610	D	G	missense	0	0	0	0	1	NA	1.261	-1.53	-3	0.16866	benign	0.007	-3.78	Deleterious	0.081	Tolerated	0.128757684	53.93463061	2.267132297	16.7328677
I1611V	1611	I	V	missense	0	0	0	0	1	NA	2.046	2.09	2	0.56297	benign	0.008	-0.69	Neutral	0.176	Tolerated	0.124204458	53.93463061	1.595901115	17.40409889
Q1613H	1613	Q	H	missense	0	0	0	0	1	NA	1.911	-0.77	1	-0.064903	possibly damaging	0.864	-2.44	Neutral	0.001	Damaging	0.275210607	53.93463061	5.359634782	13.64036522
Q1613L	1613	Q	L	missense	0	1	0	0	0	NA	1.911	-1.65	-5	-0.2137	benign	0	-4	Deleterious	0.007	Damaging	0.10895968	22.84857669	2.077113652	16.92288635
p.F1617del	1617	p.F	del	aadel	29	6	11	3	5	NA	NA	NA	NA	NA	NA	NA	NA	NA	NA	NA	0.125399445	140.2489248	2.213600982	16.78639902
P1619L	1619	P	L	missense	0	0	0	0	1	NA	0.2556	-0.86	-7	-0.35576	probably damaging	0.977	-9.25	Deleterious	0.001	Damaging	0.140085977	53.93463061	2.756615758	16.24338424
P1619Q	1619	P	Q	missense	0	0	0	0	1	NA	0.2556	-2.18	-3	-0.0094726	probably damaging	0.987	-7.33	Deleterious	0	Damaging	0.145853438	53.93463061	2.929186829	16.07081317
E161K	161	E	K	missense	1	11	0	2	1	0.317417678	0.533	-2.88	-4	-0.10639	probably damaging	0.999	-3.45	Deleterious	0.001	Damaging	0.241260812	83.04471935	5.136512164	13.86348784
E161Q	161	E	Q	missense	0	1	0	0	0	NA	0.533	-1.85	1	0.090004	probably damaging	0.997	-2.59	Deleterious	0.001	Damaging	0.434013495	22.84857669	8.391546174	10.60845383
T1620K	1620	T	K	missense	3	0	0	1	0	0.937269373	0.3566	-1.94	-3	-0.073984	probably damaging	0.978	-5.35	Deleterious	0	Damaging	0.270972362	106.4194176	4.659664145	14.34033586
T1620M	1620	T	M	missense	1	6	3	1	1	0.9	0.3566	0.11	-4	-0.19024	probably damaging	0.994	-5.32	Deleterious	0	Damaging	0.087353207	61.20578565	1.313530173	17.68646983
R1623L	1623	R	L	missense	3	0	0	0	0	NA	0.2199	-3.65	-8	-0.24339	benign	0.154	-6.17	Deleterious	0.005	Damaging	0.102927012	106.4194176	2.00744082	16.99255918
R1623Q	1623	R	Q	missense	15	0	1	1	0	1	0.2199	-0.29	-2	-0.06114	possibly damaging	0.485	-3.57	Deleterious	0.001	Damaging	0.124993043	140.2489248	1.749967098	17.2500329
V1624I	1624	V	I	missense	0	0	0	1	2	NA	0.498	3.03	2	0.56297	benign	0.179	-0.89	Neutral	0.051	Tolerated	0.132136088	77.94467502	1.248678547	17.75132145
R1626C	1626	R	C	missense	1	0	0	0	1	NA	0.1762	-2.99	-8	-0.15262	probably damaging	1	-7.5	Deleterious	0.022	Damaging	0.091731328	77.94467502	1.958205215	17.04179479
R1626H	1626	R	H	missense	2	0	0	1	12	0.705009276	0.1762	-3.78	-2	0.09644	probably damaging	0.998	-4.66	Deleterious	0	Damaging	0.109419174	140.2489248	2.336189093	16.66381091
R1626L	1626	R	L	missense	0	0	0	0	1	NA	0.1762	-3.48	-8	-0.24339	probably damaging	0.99	-6.55	Deleterious	0.001	Damaging	0.087947757	53.93463061	1.881757626	17.11824237
R1626P	1626	R	P	missense	2	0	0	0	0	1	0.1762	-5.14	-4	0.20188	probably damaging	1	-6.55	Deleterious	0.001	Damaging	0.093457053	77.94467502	1.876389362	17.12361064
R1629G	1629	R	G	missense	0	2	0	0	0	NA	0.1718	-4.41	-9	0.20235	probably damaging	1	-6.48	Deleterious	0.001	Damaging	0.305982463	24.77973353	6.408302743	12.59169726
R1629Q	1629	R	Q	missense	0	4	1	0	3	0.887139887	0.1718	-2.7	-2	-0.06114	probably damaging	1	-3.7	Deleterious	0	Damaging	0.340411442	50.81995132	5.842452101	13.1575479
Y162C	162	Y	C	missense	0	0	0	0	1	NA	1.387	-2.72	-4	-0.11256	probably damaging	0.999	-7.74	Deleterious	0	Damaging	0.177968568	53.93463061	3.996548862	15.00345114
Y162H	162	Y	H	missense	0	0	0	0	1	NA	1.387	1.24	-3	-0.093912	probably damaging	0.998	-4.53	Deleterious	0.01	Damaging	0.173784794	53.93463061	3.060032333	15.93996767
I1630R	1630	I	R	missense	0	0	0	0	1	NA	0.3211	-4.77	-5	-0.25285	probably damaging	1	-6.48	Deleterious	0	Damaging	0.17899654	53.93463061	3.947446628	15.05255337
I1630V	1630	I	V	missense	0	0	0	0	1	NA	0.3211	3.89	2	0.56297	possibly damaging	0.943	-0.92	Neutral	0.032	Damaging	0.179240293	53.93463061	2.188564438	16.81143556
G1631D	1631	G	D	missense	2	0	0	0	0	1	0.7047	-4.02	-3	0.16866	possibly damaging	0.954	-6.47	Deleterious	0	Damaging	0.254176535	77.94467502	4.645754741	14.35424526
R1632C	1632	R	C	missense	0	2	0	0	1	0.644345238	0.2247	-6.88	-8	-0.15262	probably damaging	1	-7.4	Deleterious	0	Damaging	0.38742064	29.99289502	7.848325508	11.15167449
R1632H	1632	R	H	missense	0	10	3	4	2	1.241520178	0.2247	0.45	-2	0.09644	probably damaging	0.998	-4.63	Deleterious	0	Damaging	0.325010569	78.46700693	4.74655678	14.25344322
R1632L	1632	R	L	missense	0	1	0	0	0	NA	0.2247	-4.07	-8	-0.24339	probably damaging	1	-6.48	Deleterious	0.001	Damaging	0.404848219	22.84857669	8.360568538	10.63943146
L1634P	1634	L	P	missense	1	0	0	0	0	NA	0.2107	-5.5	-7	-0.35576	probably damaging	0.999	-6.48	Deleterious	0	Damaging	0.19531032	53.93463061	4.35751923	14.64248077
R1638Q	1638	R	Q	missense	0	0	0	0	2	NA	0.4891	0.13	-2	-0.06114	probably damaging	1	-2.18	Neutral	0.002	Damaging	0.159857889	77.94467502	2.52783652	16.47216348
G1639A	1639	G	A	missense	0	0	0	0	2	NA	1.326	0.39	-2	-0.17832	probably damaging	0.967	-3.7	Deleterious	0.197	Tolerated	0.166754699	77.94467502	2.961462897	16.0385371
G1642E	1642	G	E	missense	0	1	0	0	0	NA	0.4017	-3.45	-4	-0.075801	probably damaging	1	-7.37	Deleterious	0.022	Damaging	0.114922142	22.84857669	2.545975009	16.45402499
I1643L	1643	I	L	missense	0	0	0	0	1	NA	0.1886	3.55	-1	0.58484	possibly damaging	0.943	-1.85	Neutral	0	Damaging	0.230442138	53.93463061	3.306996829	15.69300317
R1644C	1644	R	C	missense	2	5	0	0	1	1.255086072	0.3171	-5.97	-8	-0.15262	probably damaging	1	-7.27	Deleterious	0	Damaging	0.086900079	48.73828401	1.510200276	17.48979972
R1644H	1644	R	H	missense	17	1	6	0	0	1.631147541	0.3171	-0.14	-2	0.09644	probably damaging	0.995	-4.56	Deleterious	0	Damaging	0.252288626	140.2489248	2.899712191	16.10028781
R1644L	1644	R	L	missense	0	0	0	0	1	NA	0.3171	-4.46	-8	-0.24339	probably damaging	0.99	-6.41	Deleterious	0	Damaging	0.23535924	53.93463061	5.025890838	13.97410916
T1645M	1645	T	M	missense	2	0	0	0	6	NA	0.2553	2.95	-4	-0.19024	probably damaging	1	-5.59	Deleterious	0	Damaging	0.194956802	140.2489248	3.00234847	15.99765153
A1649V	1649	A	V	missense	0	1	0	0	0	NA	0.1869	-1.66	-2	0.25294	probably damaging	1	-3.73	Deleterious	0	Damaging	0.108105059	22.84857669	1.797636334	17.20236367
F164L	164	F	L	missense	0	0	0	0	1	NA	0.3378	-1.61	-3	0.49351	possibly damaging	0.951	-5.78	Deleterious	0	Damaging	0.248452402	53.93463061	4.802269764	14.19773024
L1650F	1650	L	F	missense	1	0	0	0	0	NA	0.2619	5.36	-3	0.49351	probably damaging	0.998	-3.73	Deleterious	0.001	Damaging	0.189222872	53.93463061	2.376890184	16.62310982
M1652R	1652	M	R	missense	1	0	0	0	0	1	0.2503	-1.19	-4	-0.12049	probably damaging	0.999	-5.58	Deleterious	0	Damaging	0.13782958	53.93463061	2.161703586	16.83829641
M1652T	1652	M	T	missense	1	0	0	0	0	NA	0.2503	-1.03	-4	-0.19024	probably damaging	0.999	-5.58	Deleterious	0	Damaging	0.138269116	53.93463061	2.467458419	16.53254158
I1660S	1660	I	S	missense	0	1	0	0	0	NA	0.06614	-4.96	-7	-0.67336	probably damaging	1	-5.48	Deleterious	0	Damaging	0.239655792	22.84857669	5.052079906	13.94792009
I1660V	1660	I	V	missense	2	5	2	0	8	0.015050167	0.06614	4.88	2	0.56297	probably damaging	0.986	-0.89	Neutral	0	Damaging	0.284008972	107.4247548	5.268831691	13.73116831
G1661E	1661	G	E	missense	0	0	0	0	1	NA	0.5502	-4.46	-4	-0.075801	probably damaging	0.999	-7.49	Deleterious	0.023	Damaging	0.517257299	53.93463061	10.84773544	8.152264557
G1661R	1661	G	R	missense	0	7	0	0	0	NA	0.5502	-3.52	-9	0.20235	probably damaging	0.998	-7.49	Deleterious	0	Damaging	0.158439649	56.97025123	3.481330459	15.51866954
V1667I	1667	V	I	missense	4	1	9	1	1	NA	0.3393	3.12	2	0.56297	probably damaging	0.986	-0.96	Neutral	0.001	Damaging	0.16468848	140.2489248	2.030829946	16.96917005
M1668T	1668	M	T	missense	0	0	0	0	1	NA	0.2329	-1.5	-4	-0.19024	probably damaging	1	-5.52	Deleterious	0	Damaging	0.166928899	53.93463061	3.107125252	15.89287475
A166T	166	A	T	missense	0	0	0	0	70	NA	1.164	-0.59	-1	-0.19116	probably damaging	0.999	-2.26	Neutral	0.006	Damaging	0.16382512	140.2489248	2.905169245	16.09483076
S1672Y	1672	S	Y	missense	0	3	0	0	0	NA	0.3217	-5.06	-7	-0.029267	probably damaging	0.996	-4.16	Deleterious	0.041	Damaging	0.108452193	29.10512039	2.392839019	16.60716098
F1674V	1674	F	V	missense	0	0	0	0	3	NA	0.9896	2.09	-8	0.40582	probably damaging	0.997	-6.71	Deleterious	0	Damaging	0.143244426	106.4194176	2.375781322	16.62421868
M1676I	1676	M	I	missense	0	0	0	0	5	NA	0.07127	-1.26	-1	0.21385	probably damaging	0.995	-3.83	Deleterious	0.022	Damaging	0.170950051	140.2489248	2.976949168	16.02305083
M1676T	1676	M	T	missense	0	0	0	0	1	NA	0.07127	-1.27	-4	-0.19024	probably damaging	0.999	-5.75	Deleterious	0	Damaging	0.133529928	53.93463061	2.373681362	16.62631864
N1678S	1678	N	S	missense	0	0	0	0	7	NA	0.8555	-1.89	0	0.586	possibly damaging	0.886	-3.59	Deleterious	0.137	Tolerated	0.154161031	140.2489248	2.903720304	16.0962797
A1680P	1680	A	P	missense	0	0	0	0	1	NA	0.5955	-1.98	-2	-0.13416	probably damaging	0.984	-3.58	Deleterious	0.081	Tolerated	0.198266183	53.93463061	3.75618463	15.24381537
A1680T	1680	A	T	missense	1	4	0	2	13	NA	0.5955	-3.34	-1	-0.19116	probably damaging	1	-3.44	Deleterious	0.001	Damaging	0.139863802	133.6309559	2.78132534	16.21867466
Y1681F	1681	Y	F	missense	0	0	0	0	4	NA	1.124	-1.76	2	-0.016195	probably damaging	1	-3.62	Deleterious	0	Damaging	0.196334661	139.353106	3.832381978	15.16761802
W1684R	1684	W	R	missense	0	0	0	0	1	NA	2.254	0.57	-2	-0.20935	benign	0.117	0.2	Neutral	0.868	Tolerated	0.250352775	53.93463061	4.379046932	14.62095307
D1689N	1689	D	N	missense	0	0	0	0	1	NA	0.256	4.99	2	0.22846	probably damaging	0.999	-4.34	Deleterious	0.058	Tolerated	0.186199475	53.93463061	2.418107812	16.58189219
D1690N	1690	D	N	missense	0	2	0	0	1	0.23	0.3129	-0.31	2	0.22846	probably damaging	1	-4.79	Deleterious	0.023	Damaging	0.148686963	29.99289502	3.491864087	15.50813591
A1698T	1698	A	T	missense	0	1	0	0	3	NA	1.691	-1.6	-1	-0.19116	probably damaging	1	-2.43	Neutral	0.002	Damaging	0.173738293	50.74014025	3.414109583	15.58589042
F16L	16	F	L	missense	0	0	0	1	1	NA	0.61	-0.48	-3	0.49351	probably damaging	0.982	-5.67	Deleterious	0.023	Damaging	0.062086383	53.93463061	0.949811401	18.0501886
M1701I	1701	M	I	missense	0	0	0	1	2	NA	0.6479	2.48	-1	0.21385	possibly damaging	0.766	-3.7	Deleterious	0.091	Tolerated	0.207280347	77.94467502	3.230992007	15.76900799
L1704H	1704	L	H	missense	0	0	1	0	0	NA	0.2475	-6.08	-6	-0.17949	probably damaging	1	-6.48	Deleterious	0	Damaging	0.178042296	53.93463061	4.108728418	14.89127158
Q1706H	1706	Q	H	missense	0	1	0	0	0	NA	0.4864	-2.35	1	-0.064903	probably damaging	0.999	-4.39	Deleterious	0	Damaging	0.281765638	22.84857669	5.529686279	13.47031372
T1708I	1708	T	I	missense	0	0	0	0	1	NA	0.3628	-1.15	-2	-0.49344	probably damaging	1	-5.45	Deleterious	0	Damaging	0.251178523	53.93463061	4.778986655	14.22101335
p.T1709del	1709	p.T	del	aadel	0	1	0	0	0	NA	NA	NA	NA	NA	NA	NA	NA	NA	NA	NA	0.289072037	22.84857669	5.543925132	13.45607487
T1709M	1709	T	M	missense	1	2	0	0	1	NA	0.09902	-4.41	-4	-0.19024	probably damaging	1	-5.55	Deleterious	0	Damaging	0.292090446	36.37409739	6.037645551	12.96235445
T1709R	1709	T	R	missense	0	1	0	0	0	NA	0.09902	-5.01	-6	0.11357	probably damaging	1	-5.55	Deleterious	0	Damaging	0.287966352	22.84857669	6.046364727	12.95363527
F170I	170	F	I	missense	0	0	0	0	1	NA	1.262	2.47	-2	0.477	probably damaging	0.993	-5.78	Deleterious	0.001	Damaging	0.17456169	53.93463061	2.94895761	16.05104239
S1710L	1710	S	L	missense	0	2	2	3	4	NA	0.1308	-4.78	-8	-0.65654	probably damaging	1	-5.55	Deleterious	0	Damaging	0.289849614	71.16311492	6.057653752	12.94234625
G1712C	1712	G	C	missense	0	1	0	0	0	0	0.1369	-3.96	-9	-0.16685	probably damaging	1	-8.33	Deleterious	0	Damaging	0.295417021	22.84857669	7.099210677	11.90078932
G1712S	1712	G	S	missense	0	1	0	0	1	NA	0.1369	-0.05	-2	0.57001	probably damaging	1	-5.55	Deleterious	0.001	Damaging	0.332423992	30.64385498	6.193106559	12.80689344
D1714G	1714	D	G	missense	0	1	0	0	0	0.208092486	0.5299	-3.31	-3	0.16866	probably damaging	1	-5.95	Deleterious	0.002	Damaging	0.305818325	22.84857669	6.714014287	12.28598571
L1717P	1717	L	P	missense	0	1	0	0	0	NA	0.3388	-6.27	-7	-0.35576	probably damaging	1	-6.48	Deleterious	0	Damaging	0.21969165	22.84857669	5.00066663	13.99933337
S1718R	1718	S	R	missense	0	0	0	0	1	NA	1.256	-1.48	-3	0.22786	possibly damaging	0.942	-2.83	Deleterious	0.016	Damaging	0.289854107	53.93463061	5.633981795	13.36601821
N1722D	1722	N	D	missense	0	3	5	0	0	NA	1.221	1.75	2	0.22846	probably damaging	0.986	-4.46	Deleterious	0.039	Damaging	0.279159675	57.07067001	5.050441386	13.94955861
T1723N	1723	T	N	missense	1	0	0	0	1	NA	1.477	-0.09	-2	0.38778	possibly damaging	0.776	-1.58	Neutral	0.048	Damaging	0.255268679	77.94467502	4.652082773	14.34791723
P1725L	1725	P	L	missense	0	1	0	0	5	NA	1.713	-2.9	-7	-0.35576	probably damaging	0.999	-8.04	Deleterious	0	Damaging	0.286226135	76.52859871	6.313844402	12.6861556
C1728R	1728	C	R	missense	0	1	0	0	0	NA	1.01	-1.63	-8	-0.15262	probably damaging	1	-10.79	Deleterious	0	Damaging	0.301317344	22.84857669	6.445945324	12.55405468
C1728W	1728	C	W	missense	0	1	0	0	0	NA	1.01	-2.73	-15	0.0038524	probably damaging	1	-10.02	Deleterious	0	Damaging	0.302730124	22.84857669	6.583389263	12.41661074
C1728Y	1728	C	Y	missense	0	1	0	0	0	NA	1.01	-1.68	-4	-0.11256	probably damaging	1	-9.96	Deleterious	0	Damaging	0.302557658	22.84857669	6.414777853	12.58522215
D1729N	1729	D	N	missense	0	0	0	0	4	NA	1.108	1	2	0.22846	probably damaging	0.999	-4.34	Deleterious	0.054	Tolerated	0.233662073	139.353106	4.212566935	14.78743307
P1730A	1730	P	A	missense	0	0	0	0	2	NA	1.716	-0.86	-2	-0.13416	possibly damaging	0.886	-5.86	Deleterious	0.022	Damaging	0.187899913	77.94467502	3.831170294	15.16882971
P1730H	1730	P	H	missense	0	2	3	0	0	NA	1.716	-1.63	-4	0.085052	probably damaging	1	-6.72	Deleterious	0	Damaging	0.103876843	43.73925443	2.348854763	16.65114524
P1730L	1730	P	L	missense	0	0	0	0	2	NA	1.716	-1.6	-7	-0.35576	possibly damaging	0.886	-7.29	Deleterious	0.013	Damaging	0.187991131	77.94467502	4.056023027	14.94397697
G1737D	1737	G	D	missense	0	0	0	0	3	NA	2.245	-0.66	-3	0.16866	possibly damaging	0.76	-2.64	Deleterious	0.063	Tolerated	0.110914594	106.4194176	2.118021573	16.88197843
S1738F	1738	S	F	missense	0	0	0	0	1	NA	2.224	-1.52	-6	-0.50618	possibly damaging	0.669	-2.32	Neutral	0.264	Tolerated	0.112668676	53.93463061	2.234505511	16.76549449
S1738T	1738	S	T	missense	0	0	0	0	1	NA	2.224	0.55	0	0.46472	possibly damaging	0.46	-0.81	Neutral	0.228	Tolerated	0.112170607	53.93463061	1.745886664	17.25411334
R1739Q	1739	R	Q	missense	0	0	1	1	4	NA	1.887	0.16	-2	-0.06114	probably damaging	0.978	-1.81	Neutral	0.016	Damaging	0.123757953	140.2489248	2.139210499	16.8607895
R1739W	1739	R	W	missense	2	0	0	0	11	NA	1.887	-2.27	-2	-0.20935	probably damaging	1	-5.36	Deleterious	0	Damaging	0.136124789	140.2489248	3.037282598	15.9627174
G1740R	1740	G	R	missense	0	2	0	0	0	0	0.7162	-0.52	-9	0.20235	probably damaging	1	-7.4	Deleterious	0	Damaging	0.153139866	24.77973353	4.286235655	14.71376435
D1741E	1741	D	E	missense	0	0	0	0	1	NA	1.01	0.9	2	0.39844	benign	0.179	-2.72	Deleterious	0.08	Tolerated	0.205017593	53.93463061	3.319611343	15.68038866
D1741N	1741	D	N	missense	0	0	0	0	3	NA	1.01	2.83	2	0.22846	benign	0.001	-2.03	Neutral	0.33	Tolerated	0.225816403	106.4194176	3.350916973	15.64908303
D1741Y	1741	D	Y	missense	0	1	0	1	0	NA	1.01	-1.09	-11	0.07301	probably damaging	0.981	-6.66	Deleterious	0	Damaging	0.13773363	22.84857669	2.749146882	16.25085312
G1743E	1743	G	E	missense	0	10	0	0	0	0	0.9368	-2.44	-4	-0.075801	probably damaging	1	-7.4	Deleterious	0	Damaging	0.403785246	86.36308171	8.878892983	10.12110702
G1743R	1743	G	R	missense	0	12	6	1	0	0	0.9368	-2.88	-9	0.20235	probably damaging	1	-7.4	Deleterious	0.001	Damaging	0.511332609	91.53482418	10.79313749	8.206862505
S1744I	1744	S	I	missense	0	0	0	0	2	NA	1.05	-2.91	-7	-0.67336	probably damaging	1	-4.33	Deleterious	0	Damaging	0.345284419	77.94467502	7.040998559	11.95900144
A1746T	1746	A	T	missense	3	0	1	0	1	NA	1.91	0.82	-1	-0.19116	possibly damaging	0.592	-1.16	Neutral	0.044	Damaging	0.089691121	140.2489248	1.223701986	17.77629801
A1746V	1746	A	V	missense	0	0	0	0	15	NA	1.91	0.2	-2	0.25294	possibly damaging	0.776	-2.99	Deleterious	0.013	Damaging	0.104690665	140.2489248	1.801606102	17.1983939
V1747M	1747	V	M	missense	1	0	0	0	7	NA	1.379	0.84	-1	0.15769	probably damaging	0.99	-2.62	Deleterious	0.054	Tolerated	0.144567617	140.2489248	2.382407223	16.61759278
G1748D	1748	G	D	missense	0	1	0	0	0	0.114516129	0.4793	-3.51	-3	0.16866	probably damaging	1	-6.48	Deleterious	0	Damaging	0.110256078	22.84857669	3.533875719	15.46612428
p.G1748del	1748	p.G	del	aadel	1	0	0	0	0	NA	NA	NA	NA	NA	NA	NA	NA	NA	NA	NA	0.216914294	53.93463061	4.075697176	14.92430282
I1749N	1749	I	N	missense	1	0	0	0	0	NA	0.4574	-4.36	-5	-0.58996	probably damaging	1	-6.47	Deleterious	0	Damaging	0.158594482	53.93463061	3.509981591	15.49001841
V174I	174	V	I	missense	0	0	0	0	1	NA	0.8017	4.52	2	0.56297	probably damaging	0.983	0.15	Neutral	1	Tolerated	0.290013766	53.93463061	4.377785213	14.62221479
L1750F	1750	L	F	missense	0	0	0	0	1	NA	2.824	3.17	-3	0.49351	benign	0.302	1.71	Neutral	1	Tolerated	0.122270729	53.93463061	1.481479943	17.51852006
T1753A	1753	T	A	missense	0	0	0	0	1	NA	0.6978	-2.64	-1	-0.19116	benign	0.413	-1.32	Neutral	0.005	Damaging	0.152589102	53.93463061	2.665598194	16.33440181
I1756V	1756	I	V	missense	0	0	0	0	1	NA	0.4562	3.24	2	0.56297	probably damaging	0.998	-0.93	Neutral	0.001	Damaging	0.150901446	53.93463061	1.766745508	17.23325449
I1758V	1758	I	V	missense	0	0	0	0	1	NA	0.4564	0.88	2	0.56297	possibly damaging	0.894	-0.79	Neutral	0.031	Damaging	0.093750785	53.93463061	0.943556067	18.05644393
p.I1758del	1758	p.I	del	aadel	3	0	0	0	0	NA	NA	NA	NA	NA	NA	NA	NA	NA	NA	NA	0.110462871	106.4194176	1.909679402	17.0903206
S1759C	1759	S	C	missense	0	0	0	0	1	NA	0.3373	6.64	-3	-0.22815	possibly damaging	0.923	-4.57	Deleterious	0.05	Damaging	0.137087823	53.93463061	1.200075002	17.799925
K175N	175	K	N	missense	0	1	0	0	0	NA	0.09016	-4.94	-1	-0.082123	probably damaging	0.993	-4.8	Deleterious	0	Damaging	0.175601526	22.84857669	3.712367515	15.28763249
L1761F	1761	L	F	missense	1	0	0	0	0	NA	0.1195	7.07	-3	0.49351	probably damaging	1	-3.7	Deleterious	0	Damaging	0.105869654	53.93463061	0.397524431	18.60247557
L1761H	1761	L	H	missense	2	0	0	1	0	NA	0.1195	-4.22	-6	-0.17949	probably damaging	1	-6.47	Deleterious	0	Damaging	0.122011701	77.94467502	2.661361924	16.33863808
I1762M	1762	I	M	missense	0	0	0	0	2	NA	0.3033	0.06	-1	0.21385	probably damaging	1	-2.4	Neutral	0	Damaging	0.114391164	77.94467502	1.590305085	17.40969492
p.I1762del	1762	p.I	del	aadel	1	0	0	0	0	NA	NA	NA	NA	NA	NA	NA	NA	NA	NA	NA	0.105344817	53.93463061	1.805539923	17.19446008
V1763L	1763	V	L	missense	1	0	0	0	0	NA	0.181	2.9	-2	0.53583	probably damaging	0.974	-2.77	Deleterious	0.001	Damaging	0.119617439	53.93463061	1.251119911	17.74888009
V1763M	1763	V	M	missense	7	0	0	1	0	1.197368421	0.181	6.04	-1	0.15769	probably damaging	0.999	-2.77	Deleterious	0.004	Damaging	0.141293902	140.2489248	0.870748678	18.12925132
V1764F	1764	V	F	missense	0	1	0	0	0	NA	0.2566	-0.84	-8	0.40582	probably damaging	1	-4.62	Deleterious	0	Damaging	0.125302232	22.84857669	2.105553792	16.89444621
M1766L	1766	M	L	missense	1	0	0	1	0	0.148780488	0.1496	5.17	1	0.22208	possibly damaging	0.863	-2.74	Deleterious	0.014	Damaging	0.121582404	53.93463061	2.397688748	16.60231125
M1766T	1766	M	T	missense	0	1	0	0	4	NA	0.1496	-3.6	-4	-0.19024	probably damaging	1	-5.53	Deleterious	0	Damaging	0.102666551	62.93244067	2.113047364	16.88695264
M1766V	1766	M	V	missense	10	0	0	0	0	NA	0.1496	1.76	-1	0.15769	probably damaging	0.997	-3.68	Deleterious	0.001	Damaging	0.140672863	140.2489248	1.915777677	17.08422232
Y1767C	1767	Y	C	missense	8	0	0	0	0	1	0.4024	-3.05	-4	-0.11256	probably damaging	0.995	-8.31	Deleterious	0.005	Damaging	0.174839777	140.2489248	3.274324311	15.72567569
I1768V	1768	I	V	missense	22	0	9	2	0	1.002758621	0.1003	5.57	2	0.56297	probably damaging	1	-0.93	Neutral	0	Damaging	0.152041449	140.2489248	1.251200843	17.74879916
I1770V	1770	I	V	missense	0	0	0	0	1	NA	0.506	6.3	2	0.56297	possibly damaging	0.78	0.21	Neutral	1	Tolerated	0.126281526	53.93463061	0.681069647	18.31893035
I1771T	1771	I	T	missense	0	0	0	0	1	NA	0.06464	-3.66	-2	-0.49344	probably damaging	1	-4.62	Deleterious	0	Damaging	0.121245208	53.93463061	2.403411982	16.59658802
L1772V	1772	L	V	missense	1	0	0	0	0	NA	0.1889	0.88	-2	0.53583	probably damaging	0.999	-2.78	Deleterious	0	Damaging	0.124227999	53.93463061	1.661157952	17.33884205
N1774D	1774	N	D	missense	1	0	0	0	0	2.163218391	0.1879	-2.51	2	0.22846	probably damaging	0.998	-4.62	Deleterious	0.001	Damaging	0.124868179	53.93463061	0.020046936	18.97995306
F1775V	1775	F	V	missense	0	0	0	0	1	NA	0.4092	-2.62	-8	0.40582	possibly damaging	0.952	-6.47	Deleterious	0	Damaging	0.103334384	53.93463061	2.108110375	16.89188963
V1777L	1777	V	L	missense	1	0	0	0	0	NA	0.3141	-2.59	-2	0.53583	possibly damaging	0.888	-2.7	Deleterious	0.001	Damaging	0.082247629	53.93463061	1.349704757	17.65029524
V1777M	1777	V	M	missense	3	0	4	1	5	NA	0.3141	-2.47	-1	0.15769	probably damaging	1	-2.7	Deleterious	0	Damaging	0.125024206	140.2489248	2.217088336	16.78291166
T1779M	1779	T	M	missense	5	1	0	0	12	0.83	0.2432	-1.24	-4	-0.19024	probably damaging	1	-5.55	Deleterious	0	Damaging	0.171725846	140.2489248	3.03740556	15.96259444
L177P	177	L	P	missense	0	1	0	0	0	NA	1.425	-4.41	-7	-0.35576	probably damaging	0.999	-5.84	Deleterious	0	Damaging	0.276789809	22.84857669	6.108272671	12.89172733
E1780G	1780	E	G	missense	0	1	0	1	0	0.622516556	0.4322	-3.51	-4	-0.075801	probably damaging	1	-6.47	Deleterious	0	Damaging	0.110036192	22.84857669	2.667040473	16.33295953
E1781D	1781	E	D	missense	0	0	0	0	1	NA	0.3332	4.81	2	0.39844	probably damaging	0.995	-2.78	Deleterious	0	Damaging	0.104673937	53.93463061	0.704643185	18.29535681
E1781G	1781	E	G	missense	3	0	0	0	0	NA	0.3332	-2.98	-4	-0.075801	probably damaging	1	-6.47	Deleterious	0	Damaging	0.111016063	106.4194176	2.307920068	16.69207993
E1784K	1784	E	K	missense	114	31	19	2	0	0.78242037	0.8009	0.04	-4	-0.10639	possibly damaging	0.82	-3.57	Deleterious	0.001	Damaging	0.170917836	140.2489248	2.919780251	16.08021975
L1786Q	1786	L	Q	missense	3	0	0	0	0	0.314569536	0.1127	-3.69	-5	-0.2137	probably damaging	1	-5.55	Deleterious	0	Damaging	0.098614894	106.4194176	2.865188087	16.13481191
L1786R	1786	L	R	missense	1	0	0	0	0	NA	0.1127	-3.42	-8	-0.24339	probably damaging	1	-5.55	Deleterious	0	Damaging	0.083467702	53.93463061	1.690698141	17.30930186
S1787N	1787	S	N	missense	2	1	3	1	234	0.952542373	0.66	0.16	0	0.586	probably damaging	0.976	-2.32	Neutral	0.003	Damaging	0.095714714	140.2489248	1.14771367	17.85228633
A178G	178	A	G	missense	0	1	0	0	0	NA	0.2118	1.11	-2	-0.17832	probably damaging	0.997	-3.85	Deleterious	0.001	Damaging	0.229667232	22.84857669	3.836266856	15.16373314
D1790G	1790	D	G	missense	38	1	6	0	0	0.879036672	0.1729	-4.39	-3	0.16866	probably damaging	1	-6.47	Deleterious	0	Damaging	0.082617877	140.2489248	1.805625942	17.19437406
D1790N	1790	D	N	missense	0	0	2	1	3	NA	0.1729	-1.39	2	0.22846	probably damaging	1	-4.62	Deleterious	0	Damaging	0.080582229	140.2489248	1.266986544	17.73301346
p.D1790del	1790	p.D	del	aadel	1	0	0	0	0	NA	NA	NA	NA	NA	NA	NA	NA	NA	NA	NA	0.057992733	53.93463061	0.842044529	18.15795547
D1792N	1792	D	N	missense	0	0	0	1	5	NA	0.8766	-0.41	2	0.22846	probably damaging	0.999	-2.95	Deleterious	0.001	Damaging	0.111436713	140.2489248	1.798888886	17.20111111
D1792V	1792	D	V	missense	0	0	0	0	1	NA	0.8766	-5.08	-8	-0.26765	possibly damaging	0.809	-5.53	Deleterious	0	Damaging	0.08953255	53.93463061	2.228310151	16.77168985
D1792Y	1792	D	Y	missense	0	0	0	0	1	NA	0.8766	-4.11	-11	0.07301	probably damaging	1	-5.53	Deleterious	0	Damaging	0.089856103	53.93463061	2.12864667	16.87135333
M1793K	1793	M	K	missense	1	0	0	0	1	NA	0.4136	0.96	-2	-0.0086773	benign	0.419	-4.37	Deleterious	0.001	Damaging	0.094129957	77.94467502	1.097782014	17.90221799
p.Y1795_E1796insD	1795	NA	NA	aains	143	15	23	0	0	1	NA	NA	NA	NA	NA	NA	NA	NA	NA	NA	NA	140.2489248	1.818618622	17.18138138
Y1795C	1795	Y	C	missense	20	0	0	3	0	1.096750322	0.3445	-4.28	-4	-0.11256	probably damaging	1	-8.32	Deleterious	0	Damaging	0.201598208	140.2489248	3.694239692	15.30576031
Y1795H	1795	Y	H	missense	0	2	3	0	0	0.659459459	0.3445	-2.37	-3	-0.093912	probably damaging	0.999	-4.62	Deleterious	0	Damaging	0.104343781	43.73925443	2.203682921	16.79631708
Y1795N	1795	Y	N	missense	1	0	0	0	0	NA	0.3445	-3.41	-4	-0.073395	possibly damaging	0.913	-8.32	Deleterious	0	Damaging	0.175695391	53.93463061	3.801566855	15.19843315
I1797V	1797	I	V	missense	0	0	0	0	1	NA	0.9964	3.66	2	0.56297	benign	0.102	0.27	Neutral	1	Tolerated	0.102698315	53.93463061	0.587720646	18.41227935
R179Q	179	R	Q	missense	0	0	0	1	7	NA	0.1695	-1.66	-2	-0.06114	probably damaging	0.999	-3.81	Deleterious	0.001	Damaging	0.265284261	140.2489248	4.962670816	14.03732918
I1809M	1809	I	M	missense	0	0	0	0	1	NA	0.2925	3.39	-1	0.21385	possibly damaging	0.8	-2.01	Neutral	0.071	Tolerated	0.129367077	53.93463061	1.305661308	17.69433869
G180V	180	G	V	missense	0	1	0	0	0	NA	0.1263	-5.44	-5	-0.48978	probably damaging	1	-8.66	Deleterious	0	Damaging	0.174431781	22.84857669	4.073129761	14.92687024
Y1811N	1811	Y	N	missense	1	0	0	0	0	NA	0.7176	-1.88	-4	-0.073395	probably damaging	1	-6.85	Deleterious	0	Damaging	0.084014991	53.93463061	1.728815174	17.27118483
S1812L	1812	S	L	missense	0	0	0	0	8	NA	1.005	-1.65	-8	-0.65654	benign	0.005	-3.87	Deleterious	0.093	Tolerated	0.105919639	140.2489248	1.763420813	17.23657919
D1816E	1816	D	E	missense	0	0	0	0	1	NA	0.8776	2.73	2	0.39844	benign	0.006	-2.79	Deleterious	0.021	Damaging	0.094627859	53.93463061	0.749472964	18.25052704
D1816N	1816	D	N	missense	0	0	0	0	1	NA	0.8776	1.1	2	0.22846	benign	0.024	-3.46	Deleterious	0.083	Tolerated	0.101218449	53.93463061	1.186787442	17.81321256
D1819N	1819	D	N	missense	1	0	0	1	71	0.737142857	0.5226	-0.1	2	0.22846	possibly damaging	0.919	-2.9	Deleterious	0.01	Damaging	0.074014907	140.2489248	1.199082048	17.80091795
A1820T	1820	A	T	missense	0	0	0	0	5	NA	1.556	-0.06	-1	-0.19116	benign	0.294	-1.39	Neutral	0.397	Tolerated	0.088619729	140.2489248	1.193441473	17.80655853
A1820V	1820	A	V	missense	0	0	0	0	1	NA	1.556	-1.12	-2	0.25294	probably damaging	0.991	-2.76	Deleterious	0.002	Damaging	0.054563308	53.93463061	0.928979512	18.07102049
E1823K	1823	E	K	missense	0	0	0	0	3	NA	1.422	-0.41	-4	-0.10639	benign	0.124	-1.18	Neutral	0.235	Tolerated	0.069962254	106.4194176	0.781744664	18.21825534
P1824A	1824	P	A	missense	1	0	0	0	0	NA	0.06364	-1.31	-2	-0.13416	probably damaging	1	-7.4	Deleterious	0	Damaging	0.108901504	53.93463061	2.009018105	16.9909819
L1825P	1825	L	P	missense	2	0	0	1	0	0.296296296	0.1221	-2.95	-7	-0.35576	probably damaging	1	-6.47	Deleterious	0	Damaging	0.102770304	77.94467502	2.976859138	16.02314086
R1826C	1826	R	C	missense	0	0	0	1	6	NA	0.7924	0.88	-8	-0.15262	possibly damaging	0.95	-4.45	Deleterious	0.025	Damaging	0.048819568	140.2489248	0.42308929	18.57691071
R1826H	1826	R	H	missense	2	0	0	1	13	NA	0.7924	-2.23	-2	0.09644	probably damaging	0.96	-2.59	Deleterious	0.05	Damaging	0.061535462	140.2489248	1.013797095	17.9862029
A1828S	1828	A	S	missense	0	0	0	0	1	NA	1.233	-0.52	0	-0.26362	benign	0.027	-1.2	Neutral	0.059	Tolerated	0.037536186	53.93463061	0.075197344	18.92480266
A1828T	1828	A	T	missense	0	0	0	0	11	NA	1.233	-1.66	-1	-0.19116	possibly damaging	0.656	-1.62	Neutral	0.02	Damaging	0.088235002	140.2489248	1.440969868	17.55903013
C182R	182	C	R	missense	0	1	0	0	0	NA	0.7083	-2.07	-8	-0.15262	probably damaging	0.998	-11.49	Deleterious	0	Damaging	0.120799808	22.84857669	2.851884799	16.1481152
C182Y	182	C	Y	missense	0	0	0	0	1	NA	0.7083	-0.32	-4	-0.11256	probably damaging	0.998	-10.54	Deleterious	0	Damaging	0.265344979	53.93463061	5.420819407	13.57918059
Q1832E	1832	Q	E	missense	0	2	0	1	28	0.442565077	1.687	1.15	1	0.090004	possibly damaging	0.508	-0.87	Neutral	0.008	Damaging	0.084155937	140.2489248	1.833319498	17.1666805
I1833M	1833	I	M	missense	0	0	0	0	1	NA	1.9	0.69	-1	0.21385	benign	0.002	-1.47	Neutral	0.039	Damaging	0.07323097	53.93463061	0.803273176	18.19672682
S1834R	1834	S	R	missense	0	0	0	0	1	NA	1.346	1.72	-3	0.22786	benign	0.323	-0.3	Neutral	0.046	Damaging	0.085911975	53.93463061	0.73297535	18.26702465
L1835F	1835	L	F	missense	0	0	0	0	1	NA	0.3616	-0.22	-3	0.49351	probably damaging	1	-3.7	Deleterious	0	Damaging	0.079983073	53.93463061	1.056097281	17.94390272
I1836T	1836	I	T	missense	0	0	3	3	82	NA	0.958	-0.5	-2	-0.49344	benign	0.17	-4.21	Deleterious	0.016	Damaging	0.100308172	140.2489248	1.524528647	17.47547135
D1839G	1839	D	G	missense	1	0	0	0	0	NA	0.2548	-1.34	-3	0.16866	probably damaging	1	-6.47	Deleterious	0.001	Damaging	0.11993119	53.93463061	2.215555695	16.7844443
M1842L	1842	M	L	missense	0	0	0	0	2	NA	0.6114	2.43	1	0.22208	benign	0.017	-1.8	Neutral	0.156	Tolerated	0.108708376	77.94467502	0.93353407	18.06646593
M1842T	1842	M	T	missense	0	0	0	0	1	NA	0.6114	-0.48	-4	-0.19024	probably damaging	0.97	-4.8	Deleterious	0	Damaging	0.099840768	53.93463061	1.640630696	17.3593693
M1842V	1842	M	V	missense	0	0	0	0	1	NA	0.6114	1.64	-1	0.15769	benign	0.106	-2.85	Deleterious	0.039	Damaging	0.099439142	53.93463061	0.968047416	18.03195258
G1845R	1845	G	R	missense	0	0	0	0	1	NA	0.4696	-1.18	-9	0.20235	probably damaging	1	-7.4	Deleterious	0	Damaging	0.121785743	53.93463061	2.357642597	16.6423574
R1847C	1847	R	C	missense	0	0	0	0	4	NA	0.759	-1.66	-8	-0.15262	probably damaging	1	-6.82	Deleterious	0	Damaging	0.169621188	139.353106	3.427134311	15.57286569
R1847H	1847	R	H	missense	0	1	0	0	3	NA	0.759	-0.51	-2	0.09644	probably damaging	1	-4.24	Deleterious	0	Damaging	0.078151174	50.74014025	1.211911356	17.78808864
H1849R	1849	H	R	missense	2	0	0	4	0	1.428571429	0.3515	-0.78	-2	0.09644	probably damaging	0.999	-7.4	Deleterious	0	Damaging	0.183018538	77.94467502	2.367646672	16.63235333
H184R	184	H	R	missense	0	0	0	0	1	NA	1.528	-1.79	-2	0.09644	possibly damaging	0.642	-1.45	Neutral	0.065	Tolerated	0.179629662	53.93463061	3.363657562	15.63634244
C1850S	1850	C	S	missense	0	1	0	0	0	0.375375375	0.3682	-2.23	-3	-0.22815	possibly damaging	0.947	-9.23	Deleterious	0	Damaging	0.115159583	22.84857669	3.288914457	15.71108554
M1851I	1851	M	I	missense	0	0	0	0	1	NA	0.8309	-1.09	-1	0.21385	possibly damaging	0.525	-0.53	Neutral	0.001	Damaging	0.141352059	53.93463061	2.202226558	16.79777344
M1851V	1851	M	V	missense	0	0	0	7	1	1	0.8309	0.02	-1	0.15769	benign	0.063	-1.32	Neutral	0.001	Damaging	0.145401581	53.93463061	2.050406986	16.94959301
D1852V	1852	D	V	missense	0	0	0	0	1	NA	0.07926	-4.12	-8	-0.26765	probably damaging	1	-8.32	Deleterious	0	Damaging	0.144850895	53.93463061	3.237127169	15.76287283
I1853V	1853	I	V	missense	0	0	0	0	1	NA	0.4229	3.81	2	0.56297	benign	0.19	-0.93	Neutral	0.045	Damaging	0.170801085	53.93463061	1.893003523	17.10699648
A185T	185	A	T	missense	3	0	4	0	116	0.56	2.454	-0.95	-1	-0.19116	possibly damaging	0.873	-0.6	Neutral	0.103	Tolerated	0.186012667	140.2489248	3.666506432	15.33349357
A185V	185	A	V	missense	0	1	0	0	4	NA	2.454	-3.32	-2	0.25294	possibly damaging	0.873	-1.71	Neutral	0.049	Damaging	0.081920629	62.93244067	1.950747665	17.04925233
V1861F	1861	V	F	missense	0	0	0	0	1	NA	0.1094	0.87	-8	0.40582	probably damaging	1	-4.62	Deleterious	0	Damaging	0.261490664	53.93463061	4.545812495	14.4541875
V1861I	1861	V	I	missense	0	1	0	0	0	NA	0.1094	0.94	2	0.56297	possibly damaging	0.939	-0.93	Neutral	0	Damaging	0.104033014	22.84857669	1.068725938	17.93127406
A1870T	1870	A	T	missense	1	0	0	0	2	NA	1.576	-0.98	-1	-0.19116	benign	0.438	-1.58	Neutral	0.166	Tolerated	0.265662478	106.4194176	4.949441197	14.0505588
K1872N	1872	K	N	missense	0	1	0	0	0	NA	0.8415	1.65	-1	-0.082123	probably damaging	0.999	-3.07	Deleterious	0.001	Damaging	0.099649315	22.84857669	1.246465075	17.75353492
I1873V	1873	I	V	missense	0	0	0	0	1	NA	2.243	-0.85	2	0.56297	benign	0.003	-0.02	Neutral	0.405	Tolerated	0.183350135	53.93463061	3.236285055	15.76371495
M1875K	1875	M	K	missense	0	0	0	0	1	NA	0.6974	-1.65	-2	-0.0086773	probably damaging	0.986	-5.55	Deleterious	0	Damaging	0.102067845	53.93463061	1.948617558	17.05138244
M1875T	1875	M	T	missense	0	0	1	4	0	1.5125	0.6974	-0.73	-4	-0.19024	benign	0.322	-5.55	Deleterious	0	Damaging	0.102266664	53.93463061	0.83306428	18.16693572
p.M1875dup	1875	p.M	dup	aains	0	0	0	0	2	NA	NA	NA	NA	NA	NA	NA	NA	NA	NA	NA	0.111682019	77.94467502	1.934485992	17.06551401
E1877K	1877	E	K	missense	0	0	0	0	1	NA	0.8397	1.7	-4	-0.10639	possibly damaging	0.668	-3.55	Deleterious	0.001	Damaging	0.161625491	53.93463061	2.449711808	16.55028819
T187I	187	T	I	missense	0	1	0	1	0	0	0.2654	-4.2	-2	-0.49344	probably damaging	0.999	-5.49	Deleterious	0	Damaging	0.076592833	22.84857669	3.085641288	15.91435871
T187S	187	T	S	missense	0	0	0	0	4	NA	0.2654	3.08	0	0.46472	probably damaging	0.992	-3.43	Deleterious	0.015	Damaging	0.213880646	139.353106	3.198359098	15.8016409
M1880V	1880	M	V	missense	0	1	1	1	0	NA	0.9979	-1.59	-1	0.15769	benign	0.435	-2.83	Deleterious	0.147	Tolerated	0.096149449	30.64385498	1.570596011	17.42940399
P1884L	1884	P	L	missense	0	0	0	0	17	NA	0.8858	-2.03	-7	-0.35576	possibly damaging	0.874	-7.03	Deleterious	0.138	Tolerated	0.227471423	140.2489248	4.670586228	14.32941377
Y1889C	1889	Y	C	missense	0	0	0	0	7	NA	0.8153	-2.48	-4	-0.11256	probably damaging	0.989	-8.11	Deleterious	0	Damaging	0.079924756	140.2489248	1.858879325	17.14112067
E1890K	1890	E	K	missense	0	0	0	1	3	NA	0.7645	0.81	-4	-0.10639	probably damaging	0.999	-3.47	Deleterious	0	Damaging	0.065502096	106.4194176	0.69758686	18.30241314
T1895I	1895	T	I	missense	0	0	0	0	1	NA	0.06591	-2.7	-2	-0.49344	probably damaging	1	-5.55	Deleterious	0	Damaging	0.105012833	53.93463061	2.001711231	16.99828877
L1896P	1896	L	P	missense	0	0	0	0	2	NA	0.9172	-2.63	-7	-0.35576	probably damaging	1	-6.37	Deleterious	0	Damaging	0.115603028	77.94467502	2.496087096	16.5039129
R1897Q	1897	R	Q	missense	1	0	0	0	6	NA	1.439	0.68	-2	-0.06114	probably damaging	0.982	-2.58	Deleterious	0.002	Damaging	0.149666282	140.2489248	2.520793023	16.47920698
R1897W	1897	R	W	missense	1	0	0	1	23	0.86270872	1.439	2.69	-2	-0.20935	probably damaging	1	-6.27	Deleterious	0	Damaging	0.156944402	140.2489248	2.591890333	16.40810967
R1897Y	1897	R	Y	missense	0	1	0	0	0	NA	1.439	-2	-10	-0.2405	probably damaging	0.999	-5.34	Deleterious	0	Damaging	0.050772491	22.84857669	1.155766919	17.84423308
R1898C	1898	R	C	missense	0	2	1	0	10	NA	0.692	-2.71	-8	-0.15262	probably damaging	0.979	-5.73	Deleterious	0.02	Damaging	0.076625898	133.693453	1.609402357	17.39059764
R1898H	1898	R	H	missense	0	0	0	2	12	0.681818182	0.692	-1.49	-2	0.09644	probably damaging	0.96	-3.24	Deleterious	0.043	Damaging	0.130159912	140.2489248	2.465038871	16.53496113
R18Q	18	R	Q	missense	3	1	1	1	20	0.906735751	2.052	1.06	-2	-0.06114	probably damaging	0.997	-1.3	Neutral	0.13	Tolerated	0.043167147	140.2489248	0.364293811	18.63570619
R18W	18	R	W	missense	1	0	1	1	72	1.07857513	2.052	-1.73	-2	-0.20935	probably damaging	1	-4.64	Deleterious	0.007	Damaging	0.06738401	140.2489248	1.090236792	17.90976321
E1901K	1901	E	K	missense	0	0	1	0	5	NA	0.3993	4.26	-4	-0.10639	probably damaging	1	-3.7	Deleterious	0	Damaging	0.0666872	140.2489248	0.113682223	18.88631778
E1901Q	1901	E	Q	missense	1	0	0	0	8	0.833333333	0.3993	1.96	1	0.090004	probably damaging	1	-2.78	Deleterious	0	Damaging	0.073868714	140.2489248	0.773720961	18.22627904
E1902A	1902	E	A	missense	0	0	0	0	1	NA	0.7484	-1.7	-2	-0.13315	possibly damaging	0.9	-4.95	Deleterious	0.001	Damaging	0.071925553	53.93463061	1.298184825	17.70181517
V1903M	1903	V	M	missense	0	0	0	0	1	NA	1.696	3.07	-1	0.15769	possibly damaging	0.812	-2.15	Neutral	0.11	Tolerated	0.072698841	53.93463061	0.604728018	18.39527198
S1904L	1904	S	L	missense	2	1	0	0	48	1	0.3911	-3.14	-8	-0.65654	probably damaging	1	-5.55	Deleterious	0	Damaging	0.093400061	140.2489248	1.613935804	17.3860642
M1906T	1906	M	T	missense	0	0	0	0	4	NA	1.639	0.1	-4	-0.19024	benign	0	1.84	Neutral	1	Tolerated	0.099764126	139.353106	1.102586149	17.89741385
M1906V	1906	M	V	missense	0	0	0	0	1	NA	1.639	0.09	-1	0.15769	benign	0	1.09	Neutral	0.69	Tolerated	0.07011268	53.93463061	0.564905153	18.43509485
I1908V	1908	I	V	missense	0	0	0	0	1	NA	0.1856	1.5	2	0.56297	possibly damaging	0.951	-0.93	Neutral	0.001	Damaging	0.096507536	53.93463061	0.854769283	18.14523072
Q1909R	1909	Q	R	missense	1	0	0	1	0	0.763194696	0.05042	-0.27	-2	-0.06114	probably damaging	1	-3.7	Deleterious	0	Damaging	0.103650878	53.93463061	1.663720991	17.33627901
R190G	190	R	G	missense	11	0	2	0	124	NA	0.2217	-0.1	-9	0.20235	probably damaging	0.997	-6.77	Deleterious	0	Damaging	0.080855442	140.2489248	1.252930787	17.74706921
R190L	190	R	L	missense	0	0	0	0	3	NA	0.2217	-5.46	-8	-0.24339	probably damaging	0.992	-6.77	Deleterious	0	Damaging	0.060043268	106.4194176	1.652374445	17.34762555
R190Q	190	R	Q	missense	2	1	0	0	14	0.92	0.2217	0.09	-2	-0.06114	probably damaging	0.999	-3.87	Deleterious	0.023	Damaging	0.0603147	140.2489248	0.655424118	18.34457588
R190W	190	R	W	missense	0	0	0	0	4	NA	0.2217	-4.14	-2	-0.20935	benign	0.425	-7.74	Deleterious	0.015	Damaging	0.063063949	139.353106	1.46085841	17.53914159
R1910K	1910	R	K	missense	0	0	0	0	1	NA	0.7797	2.46	0	0.078323	possibly damaging	0.796	-1.93	Neutral	0.14	Tolerated	0.108138424	53.93463061	1.144517008	17.85548299
R1913C	1913	R	C	missense	0	1	1	0	2	NA	0.1321	-6.01	-8	-0.15262	probably damaging	1	-7.34	Deleterious	0	Damaging	0.103205353	50.74014025	2.626721364	16.37327864
R1913H	1913	R	H	missense	1	1	0	0	6	0.876190476	0.1321	-2.01	-2	0.09644	probably damaging	1	-4.59	Deleterious	0	Damaging	0.125939731	107.9030792	2.137224285	16.86277572
R1913S	1913	R	S	missense	0	0	0	0	2	NA	0.1321	-3.56	-3	0.22786	probably damaging	1	-5.47	Deleterious	0	Damaging	0.140569505	77.94467502	2.860546767	16.13945323
R1914G	1914	R	G	missense	0	0	0	0	3	NA	2.621	-1.67	-9	0.20235	benign	0.219	-2.41	Neutral	0.298	Tolerated	0.113597097	106.4194176	2.29054954	16.70945046
H1915N	1915	H	N	missense	0	0	0	0	1	NA	1.241	2.12	0	0.1389	probably damaging	0.997	-5.13	Deleterious	0.005	Damaging	0.095861719	53.93463061	1.363641887	17.63635811
H1915P	1915	H	P	missense	0	0	0	0	1	NA	1.241	-3.89	-4	0.085052	probably damaging	0.999	-7.05	Deleterious	0.002	Damaging	0.09564898	53.93463061	2.426174376	16.57382562
H1915Q	1915	H	Q	missense	0	0	0	0	1	NA	1.241	-0.94	1	-0.064903	probably damaging	0.999	-5.22	Deleterious	0.005	Damaging	0.095690147	53.93463061	1.835373895	17.1646261
H1915Y	1915	H	Y	missense	0	0	0	0	5	NA	1.241	5.11	-3	-0.093912	benign	0.435	-1.07	Neutral	1	Tolerated	0.109051286	140.2489248	0.736088402	18.2639116
R1919C	1919	R	C	missense	0	0	1	0	6	NA	1.323	-1.23	-8	-0.15262	possibly damaging	0.893	-5.43	Deleterious	0	Damaging	0.188052088	140.2489248	3.753629396	15.2463706
R1919H	1919	R	H	missense	0	1	0	0	2	NA	1.323	1.35	-2	0.09644	possibly damaging	0.914	-3.24	Deleterious	0.084	Tolerated	0.074104507	39.96682503	0.901939124	18.09806088
S1920C	1920	S	C	missense	0	0	0	0	1	NA	1.985	-1.65	-3	-0.22815	benign	0.394	-2.8	Deleterious	0.002	Damaging	0.145425282	53.93463061	2.825693816	16.17430618
K1922N	1922	K	N	missense	0	0	0	0	10	NA	2.48	0.53	-1	-0.082123	possibly damaging	0.896	-2.91	Deleterious	0.002	Damaging	0.135553197	140.2489248	2.545956193	16.45404381
K1922R	1922	K	R	missense	0	0	0	0	1	NA	2.48	2.46	0	0.078323	benign	0.018	-1.4	Neutral	0.035	Damaging	0.10180801	53.93463061	1.261986394	17.73801361
H1923D	1923	H	D	missense	0	1	0	0	0	NA	3.668	0.52	-4	-0.026783	benign	0.209	-1.57	Neutral	0.056	Tolerated	0.095663294	22.84857669	1.809526858	17.19047314
H1923Y	1923	H	Y	missense	0	0	0	0	1	NA	3.668	-2	-3	-0.093912	benign	0.01	-1.48	Neutral	0.218	Tolerated	0.20091808	53.93463061	4.262619422	14.73738058
A1924T	1924	A	T	missense	0	1	0	2	16	NA	2.114	0.24	-1	-0.19116	possibly damaging	0.653	-1.23	Neutral	0.056	Tolerated	0.144828841	140.2489248	2.49590197	16.50409803
S1925F	1925	S	F	missense	0	0	0	0	1	NA	1.396	-2.34	-6	-0.50618	probably damaging	0.987	-3.85	Deleterious	0	Damaging	0.120287803	53.93463061	2.478288308	16.52171169
L1927P	1927	L	P	missense	0	0	0	0	1	NA	3.336	0.03	-7	-0.35576	probably damaging	0.998	-3.04	Deleterious	0.082	Tolerated	0.107734649	53.93463061	2.325106497	16.6748935
F1928V	1928	F	V	missense	0	0	0	0	1	NA	3.768	0.01	-8	0.40582	benign	0.001	-2.84	Deleterious	0.022	Damaging	0.104939761	53.93463061	2.152824486	16.84717551
R1929C	1929	R	C	missense	0	1	0	0	5	NA	2.523	-3.04	-8	-0.15262	possibly damaging	0.861	-2.67	Deleterious	0.007	Damaging	0.070237024	76.52859871	1.762439661	17.23756034
R1929H	1929	R	H	missense	0	0	0	0	9	NA	2.523	0.2	-2	0.09644	possibly damaging	0.861	-1.22	Neutral	0.07	Tolerated	0.132013126	140.2489248	2.399135332	16.60086467
Q1930H	1930	Q	H	missense	0	0	0	0	1	NA	3.704	1.53	1	-0.064903	benign	0.167	-1.16	Neutral	0.232	Tolerated	0.107050519	53.93463061	1.853233892	17.14676611
A1932V	1932	A	V	missense	0	0	1	0	10	NA	2.843	-1.18	-2	0.25294	benign	0.001	-1.19	Neutral	0.151	Tolerated	0.087489697	140.2489248	1.608003645	17.39199635
G1933A	1933	G	A	missense	0	0	0	0	6	NA	3.695	0.33	-2	-0.17832	benign	0.034	-1.23	Neutral	0.257	Tolerated	0.092903088	140.2489248	1.725556541	17.27444346
G1933D	1933	G	D	missense	0	0	0	0	2	NA	3.695	-0.9	-3	0.16866	benign	0.034	-0.53	Neutral	0.343	Tolerated	0.078817235	77.94467502	1.576289663	17.42371034
G1933V	1933	G	V	missense	0	0	0	0	1	NA	3.695	-1.16	-5	-0.48978	benign	0.076	-1.49	Neutral	0.17	Tolerated	0.075522326	53.93463061	1.632747359	17.36725264
G1935S	1935	G	S	missense	2	1	0	1	7	NA	3.707	1.23	-2	0.57001	benign	0.001	-0.78	Neutral	0.094	Tolerated	0.091563614	140.2489248	1.522369042	17.47763096
S1937A	1937	S	A	missense	0	0	0	0	1	NA	3.479	-0.2	0	-0.26362	benign	0.167	-0.19	Neutral	0.753	Tolerated	0.12136988	53.93463061	2.270917645	16.72908236
E1938K	1938	E	K	missense	0	1	0	2	5	1	3.673	1.13	-4	-0.10639	benign	0.015	-1.26	Neutral	0.183	Tolerated	0.098643448	76.52859871	1.622018816	17.37798118
p.E1939_E1943del	1939	NA	NA	aadel	0	0	0	0	1	NA	NA	NA	NA	NA	NA	NA	NA	NA	NA	NA	NA	53.93463061	2.443343863	16.55665614
W193R	193	W	R	missense	0	0	0	0	1	NA	0.2525	-6.96	-2	-0.20935	probably damaging	0.998	-13.55	Deleterious	0	Damaging	0.152136502	53.93463061	4.265985888	14.73401411
P1942H	1942	P	H	missense	0	0	0	0	1	NA	3.698	-1.09	-4	0.085052	probably damaging	0.998	-3.94	Deleterious	0.017	Damaging	0.100140986	53.93463061	2.509983263	16.49001674
P1942S	1942	P	S	missense	0	0	0	0	1	NA	3.698	1.08	-2	0.27364	benign	0.449	-2.83	Deleterious	0.031	Damaging	0.099897004	53.93463061	1.966943826	17.03305617
R1944Q	1944	R	Q	missense	0	0	0	0	9	NA	3.328	1.46	-2	-0.06114	benign	0	-0.94	Neutral	0.073	Tolerated	0.099287682	140.2489248	1.552844027	17.44715597
I1948V	1948	I	V	missense	0	0	0	0	1	NA	2.733	0.94	2	0.56297	benign	0.006	-0.38	Neutral	0.372	Tolerated	0.072090365	53.93463061	0.883205159	18.11679484
A1949S	1949	A	S	missense	1	0	0	0	0	NA	2.628	1.59	0	-0.26362	possibly damaging	0.95	-1.36	Neutral	0.08	Tolerated	0.060509204	53.93463061	0.805974854	18.19402515
A1949T	1949	A	T	missense	0	0	0	0	7	NA	2.628	0.76	-1	-0.19116	possibly damaging	0.623	-1.29	Neutral	0.332	Tolerated	0.093869604	140.2489248	1.526871037	17.47312896
Y1950C	1950	Y	C	missense	0	0	0	0	1	NA	2.662	-0.57	-4	-0.11256	benign	0.202	-1.94	Neutral	0.136	Tolerated	0.058159904	53.93463061	0.977666966	18.02233303
V1951L	1951	V	L	missense	4	2	16	4	1721	1.37109375	3.312	-0.14	-2	0.53583	benign	0	0.24	Neutral	0.187	Tolerated	0.064728075	140.2489248	0.343717469	18.65628253
V1951M	1951	V	M	missense	0	1	0	8	27	1.142857143	3.312	3.27	-1	0.15769	benign	0	1.45	Neutral	0.641	Tolerated	0.039654819	140.2489248	2.686767186	16.31323281
E1954K	1954	E	K	missense	1	0	0	0	11	NA	3.423	1.57	-4	-0.10639	benign	0.003	-1.88	Neutral	0.109	Tolerated	0.081316904	140.2489248	1.272737326	17.72726267
N1955Y	1955	N	Y	missense	0	0	0	0	1	NA	2.457	-1.84	-4	-0.073395	benign	0.009	-4.97	Deleterious	0.001	Damaging	0.059114595	53.93463061	1.326187561	17.67381244
S1957P	1957	S	P	missense	0	0	0	0	1	NA	3.62	-0.63	-2	0.27364	benign	0.001	-1.73	Neutral	0.035	Damaging	0.051751163	53.93463061	1.05497418	17.94502582
R1958P	1958	R	P	missense	0	0	0	0	1	NA	3.278	-0.25	-4	0.20188	benign	0.296	-1.72	Neutral	0.034	Damaging	0.030418713	53.93463061	0.539816381	18.46018362
R1958Q	1958	R	Q	missense	1	0	1	0	27	NA	3.278	0.7	-2	-0.06114	benign	0	-0.74	Neutral	0.164	Tolerated	0.100457151	140.2489248	1.663763907	17.33623609
P1962L	1962	P	L	missense	0	0	1	0	48	NA	3.689	-2.52	-7	-0.35576	benign	0.27	-2.2	Neutral	0.011	Damaging	0.101930546	140.2489248	2.467957368	16.53204263
P1962S	1962	P	S	missense	0	0	0	2	1	NA	3.689	0.61	-2	0.27364	benign	0.022	-1.52	Neutral	0.04	Damaging	0.042815545	53.93463061	0.692583896	18.3074161
P1963L	1963	P	L	missense	0	0	0	0	2	NA	3.756	-1.75	-7	-0.35576	benign	0	-2.95	Deleterious	0.085	Tolerated	0.097762008	77.94467502	2.282430064	16.71756994
S1964F	1964	S	F	missense	0	1	0	0	13	NA	2.698	-1.99	-6	-0.50618	possibly damaging	0.736	-2.82	Deleterious	0.001	Damaging	0.091517991	140.2489248	2.061279523	16.93872048
S1965G	1965	S	G	missense	0	0	0	0	1	NA	2.456	0.94	-2	0.57001	possibly damaging	0.885	-2.59	Deleterious	0.028	Damaging	0.097822387	53.93463061	1.690339285	17.30966071
S1965N	1965	S	N	missense	0	0	0	0	1	NA	2.456	1.3	0	0.586	probably damaging	0.983	-1.26	Neutral	0.024	Damaging	0.097468211	53.93463061	1.547586635	17.45241337
I1968M	1968	I	M	missense	0	0	1	0	16	NA	3.642	-0.12	-1	0.21385	benign	0.001	0.03	Neutral	0.21	Tolerated	0.122393729	140.2489248	2.26961054	16.73038946
I1968N	1968	I	N	missense	0	0	0	0	1	NA	3.642	2.17	-5	-0.58996	benign	0.027	-1.45	Neutral	0.032	Damaging	0.10269667	53.93463061	1.642488056	17.35751194
I1968S	1968	I	S	missense	0	1	0	0	4	0.656338028	3.642	0.73	-7	-0.67336	benign	0	0.08	Neutral	0.609	Tolerated	0.086608924	62.93244067	1.907137273	17.09286273
I1968T	1968	I	T	missense	0	0	0	0	1	NA	3.642	0.26	-2	-0.49344	benign	0	0.81	Neutral	0.897	Tolerated	0.102735339	53.93463061	1.755663692	17.24433631
I1968V	1968	I	V	missense	0	0	0	0	1	NA	3.642	0.1	2	0.56297	benign	0	0.24	Neutral	1	Tolerated	0.102742924	53.93463061	1.82407695	17.17592305
p.S1970_S1972del	1970	NA	NA	aadel	0	0	0	0	2	NA	NA	NA	NA	NA	NA	NA	NA	NA	NA	NA	NA	77.94467502	2.443343863	16.55665614
F1973L	1973	F	L	missense	0	0	0	0	2	NA	3.714	0.43	-3	0.49351	benign	0	-1.72	Neutral	0.924	Tolerated	0.101200881	77.94467502	1.912552797	17.0874472
P1975T	1975	P	T	missense	0	0	0	0	1	NA	2.646	-0.7	-4	0.21499	probably damaging	0.983	-7.18	Deleterious	0	Damaging	0.09498598	53.93463061	2.309376982	16.69062302
S1976C	1976	S	C	missense	0	0	0	0	1	NA	2.045	-1.47	-3	-0.22815	probably damaging	0.999	-4.56	Deleterious	0	Damaging	0.093664533	53.93463061	2.041103769	16.95889623
Y1977N	1977	Y	N	missense	2	0	0	0	0	NA	2.984	-0.69	-4	-0.073395	possibly damaging	0.949	-8.22	Deleterious	0	Damaging	0.098170543	77.94467502	2.535249307	16.46475069
V1980F	1980	V	F	missense	0	0	0	0	3	NA	2.999	-2.98	-8	0.40582	probably damaging	0.995	-4.56	Deleterious	0	Damaging	0.089873415	106.4194176	2.451290164	16.54870984
R1982T	1982	R	T	missense	0	0	0	0	1	NA	2.433	-0.19	-6	0.11357	possibly damaging	0.774	-4.01	Deleterious	0.007	Damaging	0.079297516	53.93463061	1.568670248	17.43132975
A1983G	1983	A	G	missense	1	0	0	0	3	NA	3.663	0.22	-2	-0.17832	benign	0.005	-0.16	Neutral	0.429	Tolerated	0.093409407	139.353106	1.655346242	17.34465376
A1983V	1983	A	V	missense	0	0	0	0	1	NA	3.663	-2.14	-2	0.25294	possibly damaging	0.673	-1.87	Neutral	0.01	Damaging	0.071841238	53.93463061	1.860735353	17.13926465
T1984I	1984	T	I	missense	0	0	0	0	6	NA	2.835	-0.44	-2	-0.49344	probably damaging	0.962	-1.16	Neutral	0.177	Tolerated	0.08708462	140.2489248	1.694194673	17.30580533
S1985R	1985	S	R	missense	0	0	0	0	1	NA	2.987	0.59	-3	0.22786	probably damaging	0.996	-1.06	Neutral	0.011	Damaging	0.075087258	53.93463061	1.335919172	17.66408083
D1986G	1986	D	G	missense	0	0	0	0	1	NA	2.034	0.95	-3	0.16866	possibly damaging	0.774	-3.25	Deleterious	0.108	Tolerated	0.063623931	53.93463061	0.913208955	18.08679104
D1986N	1986	D	N	missense	0	0	0	0	6	NA	2.034	1.95	2	0.22846	benign	0.274	-2.34	Neutral	0.004	Damaging	0.090879237	140.2489248	1.128739879	17.87126012
N1987K	1987	N	K	missense	0	0	0	3	3	1.105263158	2.153	1.26	-1	-0.082123	possibly damaging	0.629	1.29	Neutral	1	Tolerated	0.069747865	106.4194176	0.319832779	18.68016722
L1988R	1988	L	R	missense	1	1	0	1	55	NA	2.647	-0.9	-8	-0.24339	benign	0.001	-1.04	Neutral	0.188	Tolerated	0.074791295	140.2489248	1.245367038	17.75463296
V1990L	1990	V	L	missense	0	0	0	0	3	NA	3.246	-0.52	-2	0.53583	benign	0	-0.37	Neutral	0.58	Tolerated	0.067731551	106.4194176	1.154530232	17.84546977
R1991Q	1991	R	Q	missense	1	0	1	0	2	NA	2.033	2.04	-2	-0.06114	benign	0.001	-0.29	Neutral	0.091	Tolerated	0.070072201	139.353106	0.478167112	18.52183289
R1991W	1991	R	W	missense	0	0	0	0	4	NA	2.033	-2.27	-2	-0.20935	possibly damaging	0.862	-2.93	Deleterious	0.003	Damaging	0.070072201	139.353106	1.529843078	17.47015692
G1992A	1992	G	A	missense	0	0	0	0	2	NA	3.536	-0.28	-2	-0.17832	benign	0	-0.2	Neutral	0.757	Tolerated	0.071704265	77.94467502	1.262718051	17.73728195
S1996N	1996	S	N	missense	0	0	0	0	1	NA	1.725	-0.34	0	0.586	possibly damaging	0.893	-0.73	Neutral	0.08	Tolerated	0.103990292	53.93463061	1.672465745	17.32753425
S1996R	1996	S	R	missense	0	0	0	0	1	NA	1.725	-2.4	-3	0.22786	benign	0.138	0.15	Neutral	0.078	Tolerated	0.103207125	53.93463061	1.737520467	17.26247953
H1997R	1997	H	R	missense	0	0	0	0	1	NA	3.351	0.32	-2	0.09644	benign	0	0.75	Neutral	0.353	Tolerated	0.099432989	53.93463061	1.606382431	17.39361757
S199T	199	S	T	missense	0	0	0	0	1	NA	1.292	-0.32	0	0.46472	possibly damaging	0.951	-0.61	Neutral	0.259	Tolerated	0.181289919	53.93463061	3.112476763	15.88752324
M1I	1	M	I	missense	0	1	0	0	0	NA	1.624	-2.74	-1	0.21385	possibly damaging	0.936	-1.96	Neutral	0	Damaging	0.129422988	22.84857669	2.628151798	16.3718482
D2000Y	2000	D	Y	missense	0	0	0	0	3	NA	2.003	-0.68	-11	0.07301	possibly damaging	0.938	-3.34	Deleterious	0	Damaging	0.108274456	106.4194176	2.09590946	16.90409054
A2002T	2002	A	T	missense	0	0	0	0	6	NA	3.564	-0.23	-1	-0.19116	benign	0.317	-1.01	Neutral	0.108	Tolerated	0.124056089	140.2489248	2.448518884	16.55148112
D2003N	2003	D	N	missense	0	0	0	1	4	NA	2.484	1.36	2	0.22846	probably damaging	0.966	-1.18	Neutral	0.006	Damaging	0.138320891	139.353106	2.358350553	16.64164945
F2004I	2004	F	I	missense	0	0	0	0	2	NA	3.713	0.24	-2	0.477	benign	0.004	-0.51	Neutral	0.098	Tolerated	0.179053925	77.94467502	3.416304967	15.58369503
F2004L	2004	F	L	missense	2	5	11	9	2	1.2	3.713	-0.21	-3	0.49351	benign	0	-0.63	Neutral	0.195	Tolerated	0.151229902	134.4393271	2.290862267	16.70913773
F2004V	2004	F	V	missense	1	1	0	1	7	NA	3.713	0.27	-8	0.40582	benign	0.004	-0.54	Neutral	0.099	Tolerated	0.172267511	125.6735509	3.277423086	15.72257691
p.F2004dup	2004	p.F	dup	aains	0	1	0	0	0	NA	NA	NA	NA	NA	NA	NA	NA	NA	NA	NA	0.124323448	22.84857669	2.191707155	16.80829284
P2005A	2005	P	A	missense	0	0	1	0	0	NA	3.682	-0.28	-2	-0.13416	benign	0.005	-0.23	Neutral	0.264	Tolerated	0.126333015	53.93463061	2.404980469	16.59501953
P2005L	2005	P	L	missense	0	0	0	0	1	NA	3.682	-1.45	-7	-0.35576	benign	0	-0.92	Neutral	0.096	Tolerated	0.112522632	53.93463061	2.357790547	16.64220945
P2005S	2005	P	S	missense	0	0	0	0	1	NA	3.682	0.88	-2	0.27364	benign	0.002	-0.15	Neutral	0.035	Damaging	0.118924578	53.93463061	2.071703812	16.92829619
p.Pro2006del	2006	p.Pro	del	aadel	0	0	0	0	1	NA	NA	NA	NA	NA	NA	NA	NA	NA	NA	NA	0.087598212	53.93463061	1.444441307	17.55555869
P2006A	2006	P	A	missense	8	1	5	14	252	1	2.279	-1.52	-2	-0.13416	benign	0	-1.01	Neutral	0.607	Tolerated	0.115475276	140.2489248	1.926285712	17.07371429
P2006T	2006	P	T	missense	0	0	0	0	1	NA	2.279	-0.9	-4	0.21499	benign	0	-0.74	Neutral	0.326	Tolerated	0.088054705	53.93463061	1.390115706	17.60988429
P2008L	2008	P	L	missense	0	0	0	0	6	NA	2.128	-2.41	-7	-0.35576	benign	0.017	-2.48	Neutral	0.017	Damaging	0.094108214	140.2489248	1.839669393	17.16033061
D2009E	2009	D	E	missense	0	0	0	0	1	NA	2.24	0.6	2	0.39844	benign	0.001	-0.2	Neutral	0.071	Tolerated	0.078614282	53.93463061	0.919006072	18.08099393
R2010G	2010	R	G	missense	0	0	0	0	6	NA	1.992	-0.02	-9	0.20235	benign	0.072	-1.29	Neutral	0.005	Damaging	0.092214846	140.2489248	1.320283476	17.67971652
R2012C	2012	R	C	missense	1	0	1	0	8	NA	2.904	-5.19	-8	-0.15262	probably damaging	0.999	-1.67	Neutral	0	Damaging	0.103172633	140.2489248	2.810129416	16.18987058
R2012H	2012	R	H	missense	0	1	1	0	8	0.75	2.904	-2.4	-2	0.09644	probably damaging	0.999	-1.26	Neutral	0.003	Damaging	0.052002354	140.2489248	1.285250861	17.71474914
V2016L	2016	V	L	missense	0	0	0	0	1	NA	2.522	2.4	-2	0.53583	probably damaging	0.972	-0.5	Neutral	0.006	Damaging	0.113716297	53.93463061	1.663385254	17.33661475
V2016M	2016	V	M	missense	0	1	0	2	8	0.554794521	2.522	0.68	-1	0.15769	probably damaging	0.999	-0.41	Neutral	0.001	Damaging	0.103693411	125.6735509	2.047352907	16.95264709
I202T	202	I	T	missense	0	0	0	0	1	NA	2.051	0.32	-2	-0.49344	benign	0	0.6	Neutral	0.802	Tolerated	0.248250679	53.93463061	4.263832446	14.73616755
A204T	204	A	T	missense	0	0	0	0	1	NA	0.475	-0.5	-1	-0.19116	probably damaging	0.997	-3.87	Deleterious	0	Damaging	0.287784411	53.93463061	5.324534294	13.67546571
A204V	204	A	V	missense	0	1	0	0	0	NA	0.475	-4.98	-2	0.25294	probably damaging	0.998	-3.87	Deleterious	0	Damaging	0.129006139	22.84857669	2.813707244	16.18629276
E208K	208	E	K	missense	0	0	0	0	1	NA	1.409	-2.83	-4	-0.10639	probably damaging	0.993	-3.25	Deleterious	0.003	Damaging	0.150322671	53.93463061	3.116474497	15.8835255
N209S	209	N	S	missense	0	0	0	0	1	NA	2.035	0.39	0	0.586	NA	NA	NA	NA	NA	NA	0.117676244	53.93463061	1.967811297	17.0321887
N209T	209	N	T	missense	0	0	0	0	1	NA	2.035	-1.44	-2	0.38778	NA	NA	NA	NA	NA	NA	0.118983739	53.93463061	2.348386393	16.65161361
S20F	20	S	F	missense	0	0	0	0	1	NA	0.3428	-4.49	-6	-0.50618	probably damaging	0.998	-5.51	Deleterious	0	Damaging	0.076048243	53.93463061	1.763299526	17.23670047
I210T	210	I	T	missense	0	0	0	0	1	NA	1.475	-2.35	-2	-0.49344	NA	NA	NA	NA	NA	NA	0.185298799	53.93463061	3.785795519	15.21420448
L212P	212	L	P	missense	1	0	0	1	0	1.071960881	1.628	-0.24	-7	-0.35576	probably damaging	0.999	-6.79	Deleterious	0	Damaging	0.291817823	53.93463061	4.968390878	14.03160912
L212Q	212	L	Q	missense	0	1	0	0	0	NA	1.628	-2.77	-5	-0.2137	probably damaging	0.999	-5.82	Deleterious	0	Damaging	0.106174905	22.84857669	2.476361397	16.5236386
S216L	216	S	L	missense	4	1	4	7	181	0.7	0.4859	-3.76	-8	-0.65654	probably damaging	0.982	-5.84	Deleterious	0	Damaging	0.101316162	140.2489248	2.366406874	16.63359313
R219C	219	R	C	missense	0	0	3	1	4	NA	0.2916	-7.01	-8	-0.15262	probably damaging	1	-7.8	Deleterious	0	Damaging	0.129302512	140.2489248	3.38313863	15.61686137
R219H	219	R	H	missense	0	0	1	4	0	1	0.2916	-3.36	-2	0.09644	probably damaging	0.999	-4.88	Deleterious	0	Damaging	0.091419404	53.93463061	1.524036967	17.47596303
L21V	21	L	V	missense	0	0	0	0	1	NA	0.733	-0.43	-2	0.53583	probably damaging	0.997	-2.83	Deleterious	0.001	Damaging	0.083118985	53.93463061	1.183677746	17.81632225
T220I	220	T	I	missense	0	2	2	10	197	0.491721854	0.3888	0.82	-2	-0.49344	probably damaging	0.999	-5.85	Deleterious	0	Damaging	0.132375961	140.2489248	2.761376324	16.23862368
R222L	222	R	L	missense	0	0	0	0	1	NA	0.09216	-6.53	-8	-0.24339	benign	0.336	-6.83	Deleterious	0	Damaging	0.230976033	53.93463061	5.08169327	13.91830673
R222Q	222	R	Q	missense	1	1	0	24	0	NA	0.09216	-0.69	-2	-0.06114	probably damaging	0.995	-3.9	Deleterious	0	Damaging	0.145305088	30.64385498	2.384605089	16.61539491
V223L	223	V	L	missense	0	2	0	0	0	NA	0.1925	1.32	-2	0.53583	probably damaging	0.983	-2.93	Deleterious	0.023	Damaging	0.131319016	24.77973353	1.745585666	17.25441433
L224F	224	L	F	missense	1	0	0	0	0	NA	0.3245	1.12	-3	0.49351	probably damaging	0.999	-3.57	Deleterious	0.031	Damaging	0.220163393	53.93463061	3.652669437	15.34733056
R225Q	225	R	Q	missense	1	0	0	2	4	NA	0.1319	-3.86	-2	-0.06114	probably damaging	0.995	-3.9	Deleterious	0	Damaging	0.182215006	140.2489248	3.622879417	15.37712058
R225W	225	R	W	missense	5	6	7	1	6	0.465472028	0.1319	-6.48	-2	-0.20935	probably damaging	1	-7.8	Deleterious	0	Damaging	0.09304992	140.2489248	3.013300742	15.98669926
A226G	226	A	G	missense	0	0	0	0	1	NA	0.3081	-5.39	-2	-0.17832	probably damaging	0.987	-3.88	Deleterious	0.002	Damaging	0.143002918	53.93463061	3.111589466	15.88841053
A226V	226	A	V	missense	0	4	5	1	27	0.355072956	0.3081	1.08	-2	0.25294	probably damaging	0.998	-3.75	Deleterious	0.03	Damaging	0.140666816	140.2489248	2.902544294	16.09745571
L227P	227	L	P	missense	0	1	0	0	3	NA	0.3222	-6.99	-7	-0.35576	probably damaging	0.999	-6.83	Deleterious	0	Damaging	0.131319449	50.74014025	3.354151357	15.64584864
K228R	228	K	R	missense	0	0	0	0	1	NA	0.1434	6.54	0	0.078323	probably damaging	0.993	-2.93	Deleterious	0.029	Damaging	0.133934697	53.93463061	0.989177432	18.01082257
A22V	22	A	V	missense	0	0	0	0	2	NA	1.113	-1.97	-2	0.25294	probably damaging	0.997	-3.11	Deleterious	0.077	Tolerated	0.086637968	77.94467502	1.613646607	17.38635339
I230M	230	I	M	missense	0	0	0	0	1	NA	0.4503	-0.28	-1	0.21385	probably damaging	0.998	-2.76	Deleterious	0	Damaging	0.144498122	53.93463061	2.31504323	16.68495677
I230T	230	I	T	missense	0	0	13	4	0	0.410774411	0.4503	0.35	-2	-0.49344	probably damaging	0.993	-4.55	Deleterious	0	Damaging	0.176067306	140.2489248	3.598525502	15.4014745
I230V	230	I	V	missense	0	1	0	0	1	NA	0.4503	3.65	2	0.56297	probably damaging	0.963	-0.64	Neutral	0.181	Tolerated	0.084302321	30.64385498	0.331931057	18.66806894
V232F	232	V	F	missense	0	0	0	0	1	NA	0.4539	-0.02	-8	0.40582	possibly damaging	0.934	-4.88	Deleterious	0	Damaging	0.080482159	53.93463061	1.136500759	17.86349924
V232I	232	V	I	missense	0	2	0	0	36	1	0.4539	0.41	2	0.56297	possibly damaging	0.454	-0.98	Neutral	0.001	Damaging	0.112064667	140.2489248	1.262743486	17.73725651
P234S	234	P	S	missense	0	0	0	0	4	NA	0.6096	-0.74	-2	0.27364	NA	NA	NA	NA	NA	NA	0.108208264	139.353106	1.76554554	17.23445446
G235R	235	G	R	missense	0	0	0	0	1	NA	0.323	-2.62	-9	0.20235	probably damaging	0.968	-7.56	Deleterious	0	Damaging	0.097169112	53.93463061	2.048118638	16.95188136
I239V	239	I	V	missense	6	0	0	0	0	NA	0.1397	4.17	2	0.56297	probably damaging	0.993	-0.98	Neutral	0.031	Damaging	0.114768794	140.2489248	0.814900532	18.18509947
I239V	239	I	V	missense	3	0	0	0	0	NA	NA	NA	NA	NA	NA	NA	NA	NA	NA	NA	0.102814954	106.4194176	1.754063589	17.24593641
A23S	23	A	S	missense	0	0	0	0	1	NA	1.742	-0.06	0	-0.26362	possibly damaging	0.905	-1.42	Neutral	0.05	Damaging	0.082244286	53.93463061	1.25218008	17.74781992
V240M	240	V	M	missense	2	3	0	0	4	0.8125	0.2637	0.05	-1	0.15769	probably damaging	1	-2.93	Deleterious	0	Damaging	0.096944096	64.90378551	1.398033604	17.6019664
A242D	242	A	D	missense	1	0	0	0	0	NA	0.1867	-4.24	-3	-0.1794	probably damaging	1	-5.86	Deleterious	0	Damaging	0.122740158	53.93463061	2.650279256	16.34972074
Q245K	245	Q	K	missense	3	0	0	0	2	0.84	0.754	2.39	-3	-0.27765	possibly damaging	0.953	-3.4	Deleterious	0.001	Damaging	0.112733473	140.2489248	1.520145172	17.47985483
V247L	247	V	L	missense	1	0	0	0	16	NA	0.4215	3.29	-2	0.53583	probably damaging	0.997	-2.93	Deleterious	0.001	Damaging	0.122959811	140.2489248	1.340806659	17.65919334
V258A	258	V	A	missense	1	0	0	0	0	NA	0.7424	-0.85	-2	0.25294	probably damaging	0.999	-3.83	Deleterious	0.025	Damaging	0.141742924	53.93463061	2.507712243	16.49228776
E25K	25	E	K	missense	0	0	0	1	2	NA	0.792	2.02	-4	-0.10639	probably damaging	1	-3.66	Deleterious	0.018	Damaging	0.077404804	77.94467502	0.774394426	18.22560557
S262G	262	S	G	missense	0	0	0	1	1	1.05	0.1617	-4.11	-2	0.57001	possibly damaging	0.645	-3.9	Deleterious	0.002	Damaging	0.113369695	53.93463061	1.851536869	17.14846313
V263I	263	V	I	missense	1	0	0	0	2	NA	0.3885	6.69	2	0.56297	probably damaging	0.999	-0.98	Neutral	0.052	Tolerated	0.134234255	106.4194176	0.889664052	18.11033595
A265V	265	A	V	missense	0	0	0	0	1	NA	0.1432	-4.62	-2	0.25294	probably damaging	1	-3.9	Deleterious	0	Damaging	0.164317707	53.93463061	3.382966989	15.61703301
L266H	266	L	H	missense	0	0	0	0	1	NA	0.3249	-6.07	-6	-0.17949	probably damaging	1	-6.83	Deleterious	0	Damaging	0.152528994	53.93463061	3.641360473	15.35863953
G268S	268	G	S	missense	0	0	0	0	1	NA	0.3299	-0.74	-2	0.57001	probably damaging	1	-5.62	Deleterious	0.001	Damaging	0.215169149	53.93463061	3.995704252	15.00429575
Q270K	270	Q	K	missense	1	1	0	0	0	0.666666667	0.1279	-3.38	-3	-0.27765	probably damaging	0.997	-3.9	Deleterious	0	Damaging	0.118031222	30.64385498	2.43111361	16.56888639
L271V	271	L	V	missense	0	0	0	0	1	NA	0.5072	-0.42	-2	0.53583	probably damaging	0.999	-2.93	Deleterious	0	Damaging	0.182367913	53.93463061	3.127293692	15.87270631
G274C	274	G	C	missense	0	0	0	0	1	NA	0.2651	0.56	-9	-0.16685	probably damaging	1	-8.78	Deleterious	0	Damaging	0.277883021	53.93463061	5.284682731	13.71531727
N275K	275	N	K	missense	1	0	0	1	0	NA	0.9698	3.66	-1	-0.082123	possibly damaging	0.801	-5.54	Deleterious	0.053	Tolerated	0.254740159	53.93463061	4.241544477	14.75845552
L276P	276	L	P	missense	0	1	0	0	0	NA	0.1926	-4.37	-7	-0.35576	probably damaging	1	-6.82	Deleterious	0.002	Damaging	0.356581166	22.84857669	7.452383523	11.54761648
L276Q	276	L	Q	missense	0	2	0	0	0	NA	0.1926	-3.49	-5	-0.2137	probably damaging	1	-5.85	Deleterious	0	Damaging	0.296472577	24.77973353	6.033411838	12.96658816
H278D	278	H	D	missense	0	1	0	0	0	NA	1.37	-2	-4	-0.026783	possibly damaging	0.454	-2.71	Deleterious	0.007	Damaging	0.272037238	22.84857669	5.268665338	13.73133466
H278R	278	H	R	missense	0	1	0	0	0	NA	1.37	0.07	-2	0.09644	possibly damaging	0.669	-2.83	Deleterious	0.02	Damaging	0.267638183	22.84857669	4.920282677	14.07971732
R27C	27	R	C	missense	0	0	0	0	4	NA	1.154	-0.48	-8	-0.15262	probably damaging	0.999	-6.63	Deleterious	0	Damaging	0.071799693	139.353106	1.369118233	17.63088177
R27H	27	R	H	missense	1	3	2	1	66	0.823834197	1.154	2.76	-2	0.09644	probably damaging	0.994	-3.65	Deleterious	0	Damaging	0.07660417	140.2489248	0.966343131	18.03365687
R27L	27	R	L	missense	0	0	0	0	2	NA	1.154	-2.69	-8	-0.24339	possibly damaging	0.91	-5.48	Deleterious	0	Damaging	0.065684319	77.94467502	1.475907008	17.52409299
C280Y	280	C	Y	missense	0	1	0	0	0	NA	0.07924	-4.54	-4	-0.11256	probably damaging	1	-10.65	Deleterious	0	Damaging	0.271913037	22.84857669	6.037945719	12.96205428
V281M	281	V	M	missense	0	1	0	0	2	NA	0.6896	-1.44	-1	0.15769	probably damaging	0.999	-1.52	Neutral	0.018	Damaging	0.217138234	39.96682503	3.92381296	15.07618704
R282C	282	R	C	missense	0	2	1	0	0	NA	2.189	-2.84	-8	-0.15262	probably damaging	1	-4.42	Deleterious	0.002	Damaging	0.320788996	29.99289502	6.850421529	12.14957847
R282H	282	R	H	missense	0	4	0	0	4	0.050261397	2.189	-0.88	-2	0.09644	probably damaging	1	-2.53	Deleterious	0.009	Damaging	0.314444777	50.81995132	6.854243215	12.14575678
T285K	285	T	K	missense	0	0	0	0	1	NA	2.323	0.75	-3	-0.073984	possibly damaging	0.801	-3.09	Deleterious	0.022	Damaging	0.140041177	53.93463061	2.553322314	16.44667769
A286S	286	A	S	missense	0	0	1	0	79	NA	3.757	-0.05	0	-0.26362	benign	0.003	-0.03	Neutral	0.935	Tolerated	0.104715878	140.2489248	1.939053289	17.06094671
A286V	286	A	V	missense	0	0	0	0	2	NA	3.757	-1.25	-2	0.25294	benign	0	-0.28	Neutral	0.649	Tolerated	0.045572797	77.94467502	0.950600662	18.04939934
N288S	288	N	S	missense	0	0	0	0	1	NA	2.957	0.25	0	0.586	benign	0.146	-2.64	Deleterious	0.036	Damaging	0.099504202	53.93463061	1.805261872	17.19473813
G289S	289	G	S	missense	1	0	0	1	4	NA	2.28	1.15	-2	0.57001	benign	0.002	-0.2	Neutral	0.529	Tolerated	0.098854617	140.2489248	1.253303569	17.74669643
M28I	28	M	I	missense	0	0	0	0	2	NA	1.195	2.97	-1	0.21385	benign	0	1.82	Neutral	1	Tolerated	0.073700693	77.94467502	0.021336363	18.97866364
M28L	28	M	L	missense	0	0	0	0	6	NA	1.195	-0.61	1	0.22208	benign	0	0.49	Neutral	0.012	Damaging	0.08380184	140.2489248	0.874184296	18.1258157
M28T	28	M	T	missense	0	0	0	0	1	NA	1.195	-1.04	-4	-0.19024	benign	0.156	-1.9	Neutral	0.004	Damaging	0.06805459	53.93463061	0.841007933	18.15899207
p.T290_G292del	290	NA	NA	aadel	0	0	0	0	1	NA	NA	NA	NA	NA	NA	NA	NA	NA	NA	NA	NA	53.93463061	2.443343863	16.55665614
p.N291_S293dup	291	NA	NA	aains	0	0	0	0	1	NA	NA	NA	NA	NA	NA	NA	NA	NA	NA	NA	NA	53.93463061	2.443343863	16.55665614
N291H	291	N	H	missense	1	0	0	0	3	NA	3.746	-0.82	0	0.1389	possibly damaging	0.947	-1.64	Neutral	0.094	Tolerated	0.09416427	139.353106	2.173328477	16.82667152
N291K	291	N	K	missense	0	0	0	0	1	NA	3.746	-1.21	-1	-0.082123	possibly damaging	0.929	-1.84	Neutral	0.058	Tolerated	0.077750613	53.93463061	1.913969283	17.08603072
N291S	291	N	S	missense	0	0	1	0	2	NA	3.746	0.06	0	0.586	possibly damaging	0.514	-1.46	Neutral	0.115	Tolerated	0.090592585	106.4194176	1.857572938	17.14242706
G292S	292	G	S	missense	1	2	4	0	10	NA	3.563	0.05	-2	0.57001	benign	0.002	0.02	Neutral	0.452	Tolerated	0.100447443	140.2489248	1.781620145	17.21837986
V294M	294	V	M	missense	0	1	0	1	8	NA	2.699	0.46	-1	0.15769	probably damaging	0.973	-0.1	Neutral	0.174	Tolerated	0.10085904	125.6735509	1.718262924	17.28173708
E295K	295	E	K	missense	0	0	0	0	1	NA	3.748	-0.56	-4	-0.10639	possibly damaging	0.891	-0.82	Neutral	0.766	Tolerated	0.098174709	53.93463061	2.139481253	16.86051875
G298D	298	G	D	missense	0	0	0	0	3	NA	3.771	-0.5	-3	0.16866	benign	0.005	-0.91	Neutral	0.084	Tolerated	0.067203307	106.4194176	1.324603651	17.67539635
G298S	298	G	S	missense	0	0	0	1	7	0.675	3.771	-0.21	-2	0.57001	possibly damaging	0.824	-0.47	Neutral	0.154	Tolerated	0.082180295	140.2489248	1.819249489	17.18075051
L299F	299	L	F	missense	0	0	0	0	3	NA	3.771	0.2	-3	0.49351	possibly damaging	0.602	1.15	Neutral	0.982	Tolerated	0.066374755	106.4194176	1.174276071	17.82572393
L299M	299	L	M	missense	0	0	1	0	59	NA	3.771	-1.05	1	0.22208	benign	0.008	0.05	Neutral	0.142	Tolerated	0.099507295	140.2489248	1.985817326	17.01418267
A29E	29	A	E	missense	0	0	0	0	1	NA	1.133	3.61	-2	-0.13315	probably damaging	0.999	NA	NA	NA	NA	0.054609449	53.93463061	0.027075807	18.97292419
A29V	29	A	V	missense	1	0	0	0	27	NA	1.133	-1.43	-2	0.25294	probably damaging	0.997	-3.45	Deleterious	0.02	Damaging	0.089962774	140.2489248	1.629515529	17.37048447
A2T	2	A	T	missense	0	1	1	0	3	NA	2.305	-4.14	-1	-0.19116	probably damaging	0.997	-2.2	Neutral	0.001	Damaging	0.160573441	62.93244067	3.684212793	15.31578721
V300I	300	V	I	missense	0	1	0	0	1	NA	3.007	-1.66	2	0.56297	benign	0	-0.18	Neutral	0.544	Tolerated	0.057872319	30.64385498	1.051503068	17.94849693
D305N	305	D	N	missense	0	0	0	0	2	NA	1.763	-0.11	2	0.22846	possibly damaging	0.801	-0.97	Neutral	0.171	Tolerated	0.099119742	77.94467502	1.547635217	17.45236478
L306F	306	L	F	missense	0	0	0	0	1	NA	3.759	0.78	-3	0.49351	benign	0.033	0.19	Neutral	0.173	Tolerated	0.080864923	53.93463061	1.322322885	17.67767711
L306V	306	L	V	missense	0	0	0	0	4	NA	3.759	-0.34	-2	0.53583	benign	0	0.16	Neutral	0.331	Tolerated	0.109386234	139.353106	2.062673941	16.93732606
S309C	309	S	C	missense	0	0	0	0	1	NA	2.062	-1.97	-3	-0.22815	possibly damaging	0.828	-2.89	Deleterious	0.01	Damaging	0.120665892	53.93463061	2.499580153	16.50041985
S309N	309	S	N	missense	0	0	0	0	1	NA	2.062	1.23	0	0.586	benign	0	0.84	Neutral	1	Tolerated	0.122471914	53.93463061	1.577481187	17.42251881
E30G	30	E	G	missense	1	0	0	0	0	1.1	1.671	-1.05	-4	-0.075801	probably damaging	0.999	-4.74	Deleterious	0.001	Damaging	0.065842851	53.93463061	0.899645317	18.10035468
D310N	310	D	N	missense	0	0	0	0	1	NA	3.607	2.6	2	0.22846	possibly damaging	0.684	-1.29	Neutral	0.47	Tolerated	0.170474656	53.93463061	3.064205907	15.93579409
E312K	312	E	K	missense	0	1	0	0	0	NA	1.742	-1.19	-4	-0.10639	benign	0.024	-1.06	Neutral	0.19	Tolerated	0.154511247	22.84857669	2.657612629	16.34238737
L315P	315	L	P	missense	0	1	0	0	0	NA	3.477	-2.09	-7	-0.35576	possibly damaging	0.484	-2.95	Deleterious	0.003	Damaging	0.183213656	22.84857669	4.086146675	14.91385332
K317E	317	K	E	missense	0	0	0	0	1	NA	3.188	-0.26	-4	-0.10639	benign	0	NA	NA	NA	NA	0.217545788	53.93463061	4.170779728	14.82922027
K317M	317	K	M	missense	0	0	0	0	1	NA	3.188	0.18	-2	-0.0086773	possibly damaging	0.741	-0.57	Neutral	0.079	Tolerated	0.217473722	53.93463061	4.224790856	14.77520914
K317N	317	K	N	missense	0	1	0	0	0	NA	3.188	-0.89	-1	-0.082123	benign	0.002	-2.38	Neutral	0.344	Tolerated	0.110508077	22.84857669	2.211420783	16.78857922
G319C	319	G	C	missense	0	0	0	0	1	NA	1.108	4.15	-9	-0.16685	probably damaging	0.983	-8.19	Deleterious	0	Damaging	0.127678155	53.93463061	1.889984278	17.11001572
G319R	319	G	R	missense	0	0	0	0	1	NA	1.108	-2.2	-9	0.20235	possibly damaging	0.836	-7.25	Deleterious	0	Damaging	0.131243564	53.93463061	2.827923143	16.17207686
G319S	319	G	S	missense	1	1	0	0	14	NA	1.108	-0.87	-2	0.57001	benign	0.058	-5.29	Deleterious	0.011	Damaging	0.143443352	140.2489248	2.54796492	16.45203508
T320N	320	T	N	missense	0	1	0	0	2	NA	2.013	0.53	-2	0.38778	probably damaging	0.997	-2.36	Neutral	0.031	Damaging	0.151075874	39.96682503	2.712845135	16.28715486
S321Y	321	S	Y	missense	0	1	0	0	0	NA	3.668	-0.76	-7	-0.029267	possibly damaging	0.667	-2.55	Deleterious	0.02	Damaging	0.181129199	22.84857669	3.901832503	15.0981675
L325R	325	L	R	missense	0	1	0	0	0	0.181818182	1.264	-2.29	-8	-0.24339	benign	0.317	-5.72	Deleterious	0	Damaging	0.246221097	22.84857669	5.848177006	13.15182299
S330F	330	S	F	missense	0	0	0	0	1	NA	1.001	-1.17	-6	-0.50618	probably damaging	0.966	-5.29	Deleterious	0	Damaging	0.213322152	53.93463061	4.171864394	14.82813561
A332T	332	A	T	missense	1	0	0	0	2	NA	1.065	-0.15	-1	-0.19116	benign	0.271	-3.13	Deleterious	0.045	Damaging	0.327657166	106.4194176	6.015278192	12.98472181
C335R	335	C	R	missense	0	2	0	1	0	NA	0.4756	-2.44	-8	-0.15262	probably damaging	0.998	-11.77	Deleterious	0	Damaging	0.301981407	24.77973353	6.514316314	12.48568369
C335S	335	C	S	missense	0	1	0	0	0	NA	0.4756	-0.87	-3	-0.22815	possibly damaging	0.951	-9.81	Deleterious	0	Damaging	0.384580843	22.84857669	7.775919669	11.22408033
P336L	336	P	L	missense	0	1	2	0	0	0.175510204	0.9259	-2.24	-7	-0.35576	probably damaging	0.998	-9.68	Deleterious	0.012	Damaging	0.371005957	39.96682503	8.200153934	10.79984607
R340Q	340	R	Q	missense	1	0	0	2	21	0.857142857	3.759	0.59	-2	-0.06114	probably damaging	0.984	-0.21	Neutral	0.692	Tolerated	0.094670923	140.2489248	1.59209404	17.40790596
R340W	340	R	W	missense	7	0	0	0	2	NA	3.759	0.43	-2	-0.20935	probably damaging	0.999	-1.72	Neutral	0.126	Tolerated	0.081024959	140.2489248	1.73885762	17.26114238
C341Y	341	C	Y	missense	2	0	0	0	0	NA	0.5286	-3.06	-4	-0.11256	probably damaging	0.998	-10.79	Deleterious	0	Damaging	0.235564086	77.94467502	5.211169757	13.78883024
A344S	344	A	S	missense	0	0	0	0	1	NA	1.343	-0.23	0	-0.26362	probably damaging	0.997	-2.04	Neutral	0.005	Damaging	0.22698599	53.93463061	4.152251588	14.84774841
E346D	346	E	D	missense	0	1	0	0	0	NA	3.758	0.17	2	0.39844	benign	0	-1.28	Neutral	0.213	Tolerated	0.118307133	22.84857669	2.274648149	16.72535185
E346G	346	E	G	missense	0	0	0	0	1	NA	3.758	-0.49	-4	-0.075801	benign	0	-3.24	Deleterious	0.013	Damaging	0.21483233	53.93463061	4.469069797	14.5309302
E346K	346	E	K	missense	0	0	0	1	14	NA	3.758	0.09	-4	-0.10639	benign	0.064	-0.06	Neutral	0.1	Tolerated	0.24465544	140.2489248	4.750454085	14.24954592
P348A	348	P	A	missense	0	0	0	0	1	NA	0.1727	-3.6	-2	-0.13416	possibly damaging	0.953	-7.85	Deleterious	0.001	Damaging	0.348246421	53.93463061	7.230325034	11.76967497
D349N	349	D	N	missense	0	4	1	1	4	NA	0.4999	5.17	2	0.22846	probably damaging	0.999	0.39	Neutral	1	Tolerated	0.270964549	56.82733841	3.798912851	15.20108715
R34C	34	R	C	missense	3	0	46	11	2928	0.834890966	2.393	-2.76	-8	-0.15262	probably damaging	0.984	-3.7	Deleterious	0	Damaging	0.040641493	140.2489248	1.118803682	17.88119632
R34H	34	R	H	missense	0	0	2	1	11	NA	2.393	-3.22	-2	0.09644	possibly damaging	0.72	-2.16	Neutral	0.046	Damaging	0.023292162	140.2489248	0.739787853	18.26021215
H350Q	350	H	Q	missense	0	0	0	0	1	NA	1.366	-0.33	1	-0.064903	probably damaging	0.999	-3.63	Deleterious	0	Damaging	0.337125517	53.93463061	6.5132886	12.4867114
G351C	351	G	C	missense	0	1	0	0	0	NA	0.5892	-3.79	-9	-0.16685	probably damaging	1	-7.79	Deleterious	0	Damaging	0.312852599	22.84857669	6.664695254	12.33530475
G351D	351	G	D	missense	0	1	0	0	0	NA	0.5892	-0.31	-3	0.16866	probably damaging	1	-5.5	Deleterious	0.003	Damaging	0.313878568	22.84857669	5.977341696	13.0226583
G351S	351	G	S	missense	0	0	0	0	3	NA	0.5892	-0.61	-2	0.57001	probably damaging	1	-4.69	Deleterious	0.002	Damaging	0.381304759	106.4194176	7.318156857	11.68184314
G351V	351	G	V	missense	0	3	0	0	0	0.142076503	0.5892	-2.16	-5	-0.48978	probably damaging	1	-7.79	Deleterious	0	Damaging	0.263714453	29.10512039	6.152313917	12.84768608
Y352C	352	Y	C	missense	0	1	0	0	0	0.139894419	0.55	-3.12	-4	-0.11256	probably damaging	0.999	-8.65	Deleterious	0	Damaging	0.308406724	22.84857669	7.10400238	11.89599762
T353I	353	T	I	missense	0	5	0	0	0	0.408574935	0.09125	1.78	-2	-0.49344	probably damaging	0.98	-5.86	Deleterious	0	Damaging	0.308710076	41.2807827	5.817545412	13.18245459
F355C	355	F	C	missense	0	1	0	0	0	NA	0.3352	-4.82	-13	0.12035	probably damaging	0.998	-7.85	Deleterious	0	Damaging	0.257106159	22.84857669	5.635944255	13.36405574
F355I	355	F	I	missense	2	1	0	0	0	NA	0.3352	-3.63	-2	0.477	possibly damaging	0.514	-5.89	Deleterious	0	Damaging	0.307588854	39.96682503	6.212806526	12.78719347
D356N	356	D	N	missense	0	9	0	0	1	0	0.07709	-1.11	2	0.22846	probably damaging	1	-4.91	Deleterious	0	Damaging	0.255779037	69.88334033	5.791981863	13.20801814
A359T	359	A	T	missense	0	0	0	0	1	NA	1.782	-3.05	-1	-0.19116	possibly damaging	0.891	-1.53	Neutral	0.018	Damaging	0.314321182	53.93463061	6.396794522	12.60320548
G35S	35	G	S	missense	1	1	0	0	26	1.160621762	2.91	0.49	-2	0.57001	benign	0.001	0.89	Neutral	0.144	Tolerated	0.036887842	140.2489248	0.018700438	18.98129956
R367C	367	R	C	missense	2	3	0	0	3	NA	0.1234	-4.45	-8	-0.15262	probably damaging	1	-7.85	Deleterious	0	Damaging	0.479682107	57.07067001	10.00299375	8.997006249
R367H	367	R	H	missense	0	13	3	6	0	0	0.1234	-3.14	-2	0.09644	probably damaging	1	-4.91	Deleterious	0	Damaging	0.315239997	96.32434009	7.043966403	11.9560336
R367L	367	R	L	missense	0	1	0	0	0	NA	0.1234	-0.11	-8	-0.24339	probably damaging	0.999	-6.87	Deleterious	0	Damaging	0.461255633	22.84857669	8.89305	10.10695
M369K	369	M	K	missense	0	3	0	0	0	NA	0.1486	-3.37	-2	-0.0086773	probably damaging	0.963	-5.89	Deleterious	0	Damaging	0.177150038	29.10512039	3.596360705	15.40363929
T370M	370	T	M	missense	11	0	1	1	0	NA	0.2802	0.37	-4	-0.19024	probably damaging	1	-5.89	Deleterious	0	Damaging	0.284933256	140.2489248	5.23763369	13.76236631
Q371E	371	Q	E	missense	2	0	2	0	0	NA	0.2225	-2.67	1	0.090004	possibly damaging	0.895	-2.94	Deleterious	0.001	Damaging	0.24730949	139.353106	4.679743482	14.32025652
W374G	374	W	G	missense	0	1	0	0	0	NA	0.2577	-4.58	-15	-0.26746	probably damaging	0.993	-12.75	Deleterious	0	Damaging	0.275597223	22.84857669	6.326025378	12.67397462
R376C	376	R	C	missense	0	0	1	0	0	NA	1.172	-3.78	-8	-0.15262	probably damaging	1	-5	Deleterious	0.001	Damaging	0.398047566	53.93463061	8.320340977	10.67965902
R376H	376	R	H	missense	0	7	6	1	2	0.18599733	1.172	-2.45	-2	0.09644	probably damaging	1	-1.54	Neutral	0.009	Damaging	0.168070968	79.28736063	3.978156441	15.02184356
T37A	37	T	A	missense	0	0	0	0	5	NA	2.709	-1.29	-1	-0.19116	benign	0	0.21	Neutral	0.37	Tolerated	0.057285808	140.2489248	0.873032882	18.12696712
S384T	384	S	T	missense	0	0	0	0	1	NA	0.6646	1.94	0	0.46472	possibly damaging	0.939	-1.47	Neutral	0.014	Damaging	0.325598366	53.93463061	5.566407572	13.43359243
A385T	385	A	T	missense	1	0	0	0	6	NA	1.096	1.63	-1	-0.19116	probably damaging	0.997	-2.96	Deleterious	0.001	Damaging	0.347787491	140.2489248	6.303718955	12.69628105
G386E	386	G	E	missense	0	2	0	0	0	NA	0.06826	-3.75	-4	-0.075801	probably damaging	1	-7.85	Deleterious	0	Damaging	0.288471087	24.77973353	6.032350451	12.96764955
G386R	386	G	R	missense	0	2	0	0	0	NA	0.06826	-2.23	-9	0.20235	probably damaging	1	-7.85	Deleterious	0	Damaging	0.287812027	24.77973353	5.786699002	13.213301
I388S	388	I	S	missense	0	0	0	0	1	NA	1.411	-1.71	-7	-0.67336	benign	0.27	-0.63	Neutral	0.067	Tolerated	0.27031372	53.93463061	5.00025469	13.99974531
Y389H	389	Y	H	missense	0	0	0	0	1	NA	0.5368	2.28	-3	-0.093912	probably damaging	1	-4.91	Deleterious	0	Damaging	0.250784883	53.93463061	4.251960127	14.74803987
V396A	396	V	A	missense	0	1	0	0	0	NA	0.3284	-2.38	-2	0.25294	probably damaging	0.999	-3.92	Deleterious	0	Damaging	0.270831421	22.84857669	5.235583502	13.7644165
V396L	396	V	L	missense	0	1	0	0	0	NA	0.3284	3.27	-2	0.53583	probably damaging	0.997	-2.94	Deleterious	0.001	Damaging	0.263930004	22.84857669	4.157122028	14.84287797
I397F	397	I	F	missense	1	0	0	0	0	0.63	0.18	1.62	-2	0.477	probably damaging	1	-3.92	Deleterious	0	Damaging	0.215577654	53.93463061	3.678661169	15.32133883
I397T	397	I	T	missense	1	0	0	0	0	NA	0.18	-2.09	-2	-0.49344	probably damaging	1	-4.91	Deleterious	0	Damaging	0.215962473	53.93463061	4.123204503	14.8767955
I397V	397	I	V	missense	0	1	0	0	1	NA	0.18	3.05	2	0.56297	probably damaging	0.993	-0.98	Neutral	0	Damaging	0.166724723	30.64385498	2.042764815	16.95723518
L39F	39	L	F	missense	0	0	0	0	1	NA	3.729	-1.25	-3	0.49351	benign	0.052	-0.29	Neutral	0.029	Damaging	0.050047878	53.93463061	1.045384864	17.95461514
N3K	3	N	K	missense	0	0	0	0	1	NA	3.28	-4.22	-1	-0.082123	benign	0.011	-0.5	Neutral	0.856	Tolerated	0.130149782	53.93463061	2.99815032	16.00184968
N3S	3	N	S	missense	0	0	0	0	1	NA	3.28	-0.49	0	0.586	benign	0.006	-0.36	Neutral	0.676	Tolerated	0.131897143	53.93463061	2.451199897	16.5488001
G400A	400	G	A	missense	0	0	0	1	1	0.475	0.3371	-2.07	-2	-0.17832	probably damaging	1	-5.89	Deleterious	0	Damaging	0.227388426	53.93463061	4.734822023	14.26517798
G400E	400	G	E	missense	0	0	0	0	2	NA	0.3371	-6.08	-4	-0.075801	probably damaging	1	-7.85	Deleterious	0	Damaging	0.238139881	77.94467502	5.447768293	13.55223171
G400R	400	G	R	missense	0	3	2	0	0	NA	0.3371	-6.27	-9	0.20235	probably damaging	1	-7.85	Deleterious	0	Damaging	0.141154318	37.62787712	3.524639531	15.47536047
S401P	401	S	P	missense	1	0	0	0	0	1.1	0.08497	1.65	-2	0.27364	probably damaging	1	-4.91	Deleterious	0	Damaging	0.208353482	53.93463061	2.833794285	16.16620572
F402L	402	F	L	missense	0	0	0	0	2	NA	0.1937	0.23	-3	0.49351	probably damaging	0.999	-5.89	Deleterious	0	Damaging	0.177017087	77.94467502	3.063364069	15.93663593
L404Q	404	L	Q	missense	1	0	0	0	0	NA	0.1176	-5.17	-5	-0.2137	probably damaging	1	-5.88	Deleterious	0	Damaging	0.156720831	53.93463061	3.459400041	15.54059996
L404V	404	L	V	missense	0	0	0	0	1	NA	0.1176	2.92	-2	0.53583	probably damaging	0.999	-2.94	Deleterious	0.001	Damaging	0.157302192	53.93463061	2.00812956	16.99187044
N406K	406	N	K	missense	5	0	0	0	0	0.354320988	0.141	-5.43	-1	-0.082123	probably damaging	1	-5.89	Deleterious	0	Damaging	0.185757326	140.2489248	4.529071242	14.47092876
N406S	406	N	S	missense	1	1	0	0	0	0.95	0.141	0.5	0	0.586	probably damaging	0.999	-4.91	Deleterious	0	Damaging	0.087836256	30.64385498	1.121420643	17.87857936
L409P	409	L	P	missense	1	0	0	0	0	0.7	0.1182	-5.31	-7	-0.35576	probably damaging	1	-6.87	Deleterious	0	Damaging	0.117381694	53.93463061	2.833059947	16.16694005
L409V	409	L	V	missense	2	0	0	0	0	NA	0.1182	3.9	-2	0.53583	probably damaging	0.999	-2.94	Deleterious	0.001	Damaging	0.144217382	77.94467502	1.595085358	17.40491464
A410V	410	A	V	missense	0	0	0	0	1	NA	0.09988	0.74	-2	0.25294	probably damaging	1	-3.92	Deleterious	0	Damaging	0.118829226	53.93463061	1.63777432	17.36222568
V411M	411	V	M	missense	17	0	1	1	0	1	0.1002	-1.73	-1	0.15769	probably damaging	1	-2.94	Deleterious	0	Damaging	0.144716806	140.2489248	2.070114482	16.92988552
V412D	412	V	D	missense	0	1	0	0	0	NA	0.06453	-6.23	-8	-0.26765	probably damaging	1	-6.87	Deleterious	0	Damaging	0.10132319	22.84857669	2.568187075	16.43181293
A413E	413	A	E	missense	1	0	0	0	0	NA	0.4333	-3.72	-2	-0.13315	probably damaging	1	-4.11	Deleterious	0	Damaging	0.110873223	53.93463061	2.263752897	16.7362471
A413T	413	A	T	missense	3	0	0	0	4	NA	0.4333	0.31	-1	-0.19116	probably damaging	1	-2.14	Neutral	0.226	Tolerated	0.139843158	140.2489248	2.079372343	16.92062766
M414V	414	M	V	missense	0	0	0	0	1	NA	0.06681	-0.28	-1	0.15769	possibly damaging	0.817	-3.92	Deleterious	0.001	Damaging	0.109902795	53.93463061	1.564790834	17.43520917
A415T	415	A	T	missense	0	0	0	0	1	NA	0.1707	1.49	-1	-0.19116	probably damaging	0.966	-3.92	Deleterious	0	Damaging	0.139297937	53.93463061	1.946660043	17.05333996
Y416C	416	Y	C	missense	0	1	0	1	1	NA	0.1388	-6.68	-4	-0.11256	probably damaging	1	-8.83	Deleterious	0	Damaging	0.118610631	30.64385498	3.155533659	15.84446634
E418K	418	E	K	missense	0	0	0	0	1	NA	0.1327	3.05	-4	-0.10639	probably damaging	0.982	-3.89	Deleterious	0.001	Damaging	0.128380112	53.93463061	1.479404859	17.52059514
I424M	424	I	M	missense	0	0	0	0	10	NA	1.39	1.46	-1	0.21385	probably damaging	0.998	-1.23	Neutral	0.195	Tolerated	0.112663566	140.2489248	1.543350823	17.45664918
A425P	425	A	P	missense	0	0	0	0	1	NA	1.01	-2.6	-2	-0.13416	probably damaging	0.995	-2.01	Neutral	0.028	Damaging	0.097223646	53.93463061	1.810377372	17.18962263
A425T	425	A	T	missense	1	0	0	0	0	NA	1.01	-0.97	-1	-0.19116	probably damaging	0.985	-1.53	Neutral	0.021	Damaging	0.097279887	53.93463061	1.523217784	17.47678222
E428K	428	E	K	missense	2	1	2	2	14	1.509274065	1.979	2.02	-4	-0.10639	benign	0.041	-3.14	Deleterious	0.095	Tolerated	0.13477005	140.2489248	1.172452873	17.82754713
E429K	429	E	K	missense	0	0	0	0	2	NA	1.214	0.49	-4	-0.10639	benign	0.278	-1.23	Neutral	0.064	Tolerated	0.124250121	77.94467502	1.718758491	17.28124151
p.E429del	429	p.E	del	aadel	1	0	0	0	2	NA	NA	NA	NA	NA	NA	NA	NA	NA	NA	NA	0.124053568	106.4194176	2.186215776	16.81378422
K430E	430	K	E	missense	0	1	0	0	0	NA	0.7207	2.26	-4	-0.10639	probably damaging	0.997	-3.84	Deleterious	0.029	Damaging	0.087981871	22.84857669	0.944600553	18.05539945
R433C	433	R	C	missense	0	0	0	1	3	0.426573427	1.216	-4.43	-8	-0.15262	probably damaging	0.978	-4.63	Deleterious	0	Damaging	0.117572745	106.4194176	3.195737921	15.80426208
R433H	433	R	H	missense	0	0	0	0	1	NA	1.216	-2.71	-2	0.09644	possibly damaging	0.661	-1.46	Neutral	0.001	Damaging	0.103102509	53.93463061	1.884997563	17.11500244
R433S	433	R	S	missense	0	0	0	0	1	NA	1.216	0.83	-3	0.22786	benign	0.049	-1.34	Neutral	0.002	Damaging	0.103090769	53.93463061	1.199358088	17.80064191
A437V	437	A	V	missense	0	0	0	0	1	NA	1.044	0.12	-2	0.25294	possibly damaging	0.91	-0.73	Neutral	0.048	Damaging	0.207716319	53.93463061	3.510625863	15.48937414
M438L	438	M	L	missense	0	1	0	0	0	NA	1.51	1.5	1	0.22208	benign	0	0.45	Neutral	1	Tolerated	0.137634995	22.84857669	1.722952919	17.27704708
M438T	438	M	T	missense	0	0	0	0	1	NA	1.51	-1.65	-4	-0.19024	benign	0.361	-3.77	Deleterious	0	Damaging	0.254795512	53.93463061	4.966690298	14.0333097
E439K	439	E	K	missense	0	1	0	0	0	0.975	1.18	2.55	-4	-0.10639	probably damaging	0.966	-3.85	Deleterious	0.04	Damaging	0.139758043	22.84857669	1.859195708	17.14080429
E439V	439	E	V	missense	0	0	0	0	1	NA	1.18	-3.75	-6	-0.11136	probably damaging	0.998	-6.75	Deleterious	0	Damaging	0.271184071	53.93463061	5.898359097	13.1016409
R43Q	43	R	Q	missense	3	0	0	0	12	1	3.037	0.02	-2	-0.06114	benign	0.133	-0.99	Neutral	0.014	Damaging	0.086826462	140.2489248	1.374874308	17.62512569
L441F	441	L	F	missense	0	0	0	0	1	NA	1.055	1.93	-3	0.49351	probably damaging	0.999	-3.87	Deleterious	0.03	Damaging	0.16895663	53.93463061	2.71759201	16.28240799
H445D	445	H	D	missense	0	1	0	4	14	NA	1.204	-1.22	-4	-0.026783	benign	0.011	-1.37	Neutral	0.013	Damaging	0.099342825	140.2489248	1.428030306	17.57196969
H445Q	445	H	Q	missense	0	0	0	0	1	NA	1.204	2.71	1	-0.064903	benign	0	2.72	Neutral	1	Tolerated	0.089336655	53.93463061	0.309079252	18.69092075
H445Y	445	H	Y	missense	0	0	0	0	1	NA	1.204	3.23	-3	-0.093912	benign	0.052	-1.75	Neutral	0.001	Damaging	0.089336655	53.93463061	0.584522846	18.41547715
E446K	446	E	K	missense	0	0	0	2	154	0.7	1.458	0.18	-4	-0.10639	probably damaging	0.959	-3.63	Deleterious	0.001	Damaging	0.098478626	140.2489248	1.880073293	17.11992671
A447G	447	A	G	missense	0	0	1	0	19	NA	2.152	0.21	-2	-0.17832	possibly damaging	0.951	-2.47	Neutral	0.235	Tolerated	0.106364594	140.2489248	1.897479507	17.10252049
A447S	447	A	S	missense	0	0	0	0	1	NA	2.152	0.11	0	-0.26362	possibly damaging	0.473	-1.42	Neutral	0.43	Tolerated	0.062966033	53.93463061	0.853119788	18.14688021
T449A	449	T	A	missense	0	0	1	0	2	NA	3.693	-1	-1	-0.19116	benign	0	0.84	Neutral	0.627	Tolerated	0.239887575	106.4194176	4.720380379	14.27961962
Y449C	449	Y	C	missense	0	1	0	0	0	NA	3.693	0.94	-4	-0.11256	NA	NA	NA	NA	NA	NA	0.073970691	22.84857669	1.236209272	17.76379073
G452D	452	G	D	missense	0	0	0	0	1	NA	1.978	-0.35	-3	0.16866	probably damaging	0.997	-2.79	Deleterious	0.001	Damaging	0.103355338	53.93463061	1.910469979	17.08953002
V453M	453	V	M	missense	0	0	0	0	3	NA	3.425	-1.28	-1	0.15769	benign	0.028	-0.63	Neutral	0.253	Tolerated	0.110527294	106.4194176	2.206423351	16.79357665
V456M	456	V	M	missense	0	0	0	0	3	NA	3.163	-0.1	-1	0.15769	probably damaging	0.998	0.08	Neutral	0.128	Tolerated	0.075151308	106.4194176	1.402867108	17.59713289
R458C	458	R	C	missense	0	0	0	1	36	1.639240506	2.988	0.68	-8	-0.15262	possibly damaging	0.946	-2.58	Deleterious	0.169	Tolerated	0.085427681	140.2489248	0.196212581	18.80378742
R458H	458	R	H	missense	0	0	0	0	2	NA	2.988	0.24	-2	0.09644	benign	0.001	-0.62	Neutral	0.571	Tolerated	0.042374802	77.94467502	0.478000214	18.52199979
S459G	459	S	G	missense	0	0	0	0	1	NA	2.268	-1.62	-2	0.57001	possibly damaging	0.734	-2.57	Deleterious	0.21	Tolerated	0.058019634	53.93463061	1.195165222	17.80483478
G45A	45	G	A	missense	0	0	0	0	1	NA	3.724	0.42	-2	-0.17832	benign	0.451	-0.89	Neutral	0.137	Tolerated	0.050355935	53.93463061	0.929021212	18.07097879
L461V	461	L	V	missense	0	0	4	5	329	NA	1.95	-0.94	-2	0.53583	benign	0.08	-0.55	Neutral	0.502	Tolerated	0.083338011	140.2489248	1.215869348	17.78413065
E462A	462	E	A	missense	1	0	0	0	0	0.91	2.502	-0.57	-2	-0.13315	possibly damaging	0.779	-4.27	Deleterious	0.181	Tolerated	0.057334068	53.93463061	1.163485509	17.83651449
E462K	462	E	K	missense	1	0	0	0	7	0.91	2.502	-0.13	-4	-0.10639	probably damaging	0.972	-2.9	Deleterious	0.237	Tolerated	0.089730181	140.2489248	1.52049855	17.47950145
M463R	463	M	R	missense	0	0	0	0	2	NA	1.358	0.46	-4	-0.12049	benign	0.29	-1.69	Neutral	0.531	Tolerated	0.090997074	77.94467502	1.130723241	17.86927676
M463T	463	M	T	missense	0	0	0	0	1	NA	1.358	0.58	-4	-0.19024	benign	0.144	-1.16	Neutral	0.572	Tolerated	0.080212882	53.93463061	0.822383337	18.17761666
L466F	466	L	F	missense	0	1	0	0	6	NA	0.7722	-0.14	-3	0.49351	probably damaging	0.998	-3.32	Deleterious	0.208	Tolerated	0.096777187	91.52041988	1.462673339	17.53732666
P468L	468	P	L	missense	0	1	3	0	3	1.070351759	2.075	0.2	-7	-0.35576	benign	0.001	-2.24	Neutral	0.074	Tolerated	0.099624604	91.52041988	1.430495122	17.56950488
V469I	469	V	I	missense	0	0	0	0	1	NA	2.21	0.12	2	0.56297	possibly damaging	0.568	-0.86	Neutral	0.055	Tolerated	0.102262525	53.93463061	1.636087711	17.36391229
N470K	470	N	K	missense	0	0	1	3	4	NA	2.572	2	-1	-0.082123	benign	0.002	-1.62	Neutral	0.59	Tolerated	0.110607813	140.2489248	1.547554886	17.45244511
R474G	474	R	G	missense	0	0	0	0	1	NA	0.9017	-1.23	-9	0.20235	benign	0	-5.4	Deleterious	0.012	Damaging	0.107630577	53.93463061	1.822334219	17.17766578
R474K	474	R	K	missense	0	0	0	0	2	NA	0.9017	0.78	0	0.078323	benign	0	-2.42	Neutral	0.047	Damaging	0.092219533	77.94467502	0.975849234	18.02415077
R475K	475	R	K	missense	0	1	0	0	1	NA	1.01	1.53	0	0.078323	benign	0.316	-2.36	Neutral	0.744	Tolerated	0.052475298	30.64385498	0.155392329	18.84460767
R475S	475	R	S	missense	0	0	1	0	9	NA	1.01	0.98	-3	0.22786	probably damaging	0.972	-4.73	Deleterious	0.119	Tolerated	0.203069893	140.2489248	3.59751092	15.40248908
K480N	480	K	N	missense	0	0	2	0	2	1.1	1.674	0.11	-1	-0.082123	probably damaging	0.983	-2.88	Deleterious	0.008	Damaging	0.060404737	139.353106	0.518370668	18.48162933
R481Q	481	R	Q	missense	0	0	0	0	5	NA	1.801	0.82	-2	-0.06114	benign	0.007	-1.82	Neutral	0.13	Tolerated	0.039809791	140.2489248	0.112055464	18.88794454
R481W	481	R	W	missense	1	1	6	0	352	1.365145228	1.801	0.47	-2	-0.20935	benign	0.009	-4.62	Deleterious	0.001	Damaging	0.070130939	140.2489248	0.562462593	18.43753741
M482I	482	M	I	missense	0	0	0	0	1	NA	3.305	1.33	-1	0.21385	benign	0.005	-1.21	Neutral	0.177	Tolerated	0.052450075	53.93463061	0.645611923	18.35438808
T486A	486	T	A	missense	0	0	0	0	1	NA	1.128	-0.28	-1	-0.19116	benign	0.011	-0.38	Neutral	0.272	Tolerated	0.103555592	53.93463061	1.272607473	17.72739253
T486S	486	T	S	missense	0	0	0	0	1	NA	1.128	0.69	0	0.46472	benign	0.021	0.46	Neutral	0.491	Tolerated	0.103889177	53.93463061	1.068682929	17.93131707
E48K	48	E	K	missense	2	0	0	0	17	0.63	2.175	0.63	-4	-0.10639	probably damaging	0.997	-1.95	Neutral	0.166	Tolerated	0.081391337	140.2489248	1.619012185	17.38098781
G490A	490	G	A	missense	0	0	0	0	1	NA	1.604	-0.02	-2	-0.17832	probably damaging	0.995	-1.75	Neutral	0.084	Tolerated	0.106356341	53.93463061	1.739503659	17.26049634
G490E	490	G	E	missense	0	0	0	0	1	NA	1.604	0.93	-4	-0.075801	possibly damaging	0.788	0.17	Neutral	0.46	Tolerated	0.106389937	53.93463061	1.401754459	17.59824554
E491G	491	E	G	missense	0	0	0	0	1	NA	1.778	-2.22	-4	-0.075801	benign	0.021	-2.67	Deleterious	0.289	Tolerated	0.103296574	53.93463061	1.916939522	17.08306048
R493K	493	R	K	missense	0	0	0	0	2	NA	1.69	0.93	0	0.078323	benign	0	0.55	Neutral	1	Tolerated	0.110810726	77.94467502	1.310880598	17.6891194
K496M	496	K	M	missense	0	0	0	0	1	NA	1.444	-2.61	-2	-0.0086773	probably damaging	1	-4.7	Deleterious	0	Damaging	0.110800696	53.93463061	2.409693739	16.59030626
K496N	496	K	N	missense	0	0	0	0	1	NA	1.444	-0.67	-1	-0.082123	probably damaging	0.999	-3.75	Deleterious	0.028	Damaging	0.110832318	53.93463061	2.040514106	16.95948589
S497C	497	S	C	missense	0	0	0	0	1	NA	0.477	-0.15	-3	-0.22815	benign	0.041	-3.55	Deleterious	0.007	Damaging	0.118944887	53.93463061	1.637648386	17.36235161
E49K	49	E	K	missense	0	0	0	0	1	NA	1.52	0.11	-4	-0.10639	probably damaging	0.983	-2.82	Deleterious	0.038	Damaging	0.08054434	53.93463061	1.257056759	17.74294324
F4V	4	F	V	missense	1	0	0	0	0	NA	2.241	3.1	-8	0.40582	benign	0.044	0.6	Neutral	0.044	Damaging	0.124200695	53.93463061	1.402660313	17.59733969
E500K	500	E	K	missense	0	0	0	0	1	NA	2.582	-0.13	-4	-0.10639	possibly damaging	0.643	-2.55	Deleterious	0.078	Tolerated	0.210091242	53.93463061	4.0911703	14.9088297
D501G	501	D	G	missense	0	1	0	1	0	NA	1.271	0.12	-3	0.16866	probably damaging	0.992	-4.18	Deleterious	0.058	Tolerated	0.104295325	22.84857669	1.773134219	17.22686578
P503S	503	P	S	missense	0	0	0	0	1	NA	2.571	-0.2	-2	0.27364	probably damaging	0.992	-0.01	Neutral	0.452	Tolerated	0.136754286	53.93463061	2.504542361	16.49545764
R504T	504	R	T	missense	1	0	0	0	2	NA	1.634	-0.35	-6	0.11357	possibly damaging	0.789	-3.89	Deleterious	0.001	Damaging	0.127719894	106.4194176	2.347047	16.652953
A505E	505	A	E	missense	0	0	0	0	1	NA	3.495	-0.78	-2	-0.13315	possibly damaging	0.458	0.4	Neutral	0.021	Damaging	0.107214051	53.93463061	2.097797778	16.90220222
M506K	506	M	K	missense	1	0	0	0	1	NA	3.068	0.64	-2	-0.0086773	benign	0.002	0.9	Neutral	1	Tolerated	0.120337524	77.94467502	1.89105577	17.10894423
p.N507_L515dup	507	NA	NA	aains	0	0	0	0	1	NA	NA	NA	NA	NA	NA	NA	NA	NA	NA	NA	NA	53.93463061	2.443343863	16.55665614
T512I	512	T	I	missense	0	1	1	2	1	1	3.539	-0.83	-2	-0.49344	benign	0.022	-0.56	Neutral	0.15	Tolerated	0.140267335	39.96682503	2.460198627	16.53980137
R513C	513	R	C	missense	0	0	0	3	5	NA	3.767	2.36	-8	-0.15262	possibly damaging	0.62	-1.71	Neutral	0.028	Damaging	0.122406286	140.2489248	2.194533683	16.80546632
R513H	513	R	H	missense	0	0	0	2	1	NA	3.767	2	-2	0.09644	benign	0	0.64	Neutral	0.21	Tolerated	0.136587969	53.93463061	2.217721267	16.78227873
R513P	513	R	P	missense	0	0	0	0	1	NA	3.767	0.07	-4	0.20188	benign	0	0.22	Neutral	0.211	Tolerated	0.136561828	53.93463061	2.544536493	16.45546351
G514C	514	G	C	missense	0	2	0	5	0	1.357142857	3.293	1.23	-9	-0.16685	probably damaging	0.994	-2.06	Neutral	0.024	Damaging	0.131403988	24.77973353	1.409103976	17.59089602
R517S	517	R	S	missense	0	0	0	0	1	NA	3.528	0.32	-3	0.22786	benign	0.309	NA	NA	NA	NA	0.183463884	53.93463061	3.550394077	15.44960592
S519F	519	S	F	missense	0	1	0	0	0	NA	2.783	-0.33	-6	-0.50618	probably damaging	0.999	0.33	Neutral	0.534	Tolerated	0.094230229	22.84857669	1.700893465	17.29910653
A51V	51	A	V	missense	0	0	0	0	3	NA	2.566	-2.79	-2	0.25294	possibly damaging	0.791	-1.66	Neutral	0.078	Tolerated	0.083290498	106.4194176	1.905481647	17.09451835
M520R	520	M	R	missense	0	0	0	0	1	NA	3.435	-0.12	-4	-0.12049	benign	0	-0.89	Neutral	0.377	Tolerated	0.100710661	53.93463061	1.847974425	17.15202557
M520V	520	M	V	missense	0	0	0	0	9	NA	3.435	-0.15	-1	0.15769	benign	0	-0.63	Neutral	0.716	Tolerated	0.1329916	140.2489248	2.482350407	16.51764959
K521E	521	K	E	missense	0	0	0	0	2	NA	2.293	-1.11	-4	-0.10639	benign	0.09	-1.36	Neutral	0.144	Tolerated	0.108294607	77.94467502	1.900874864	17.09912514
P522S	522	P	S	missense	0	0	0	0	1	NA	3.219	-1.06	-2	0.27364	benign	0	-0.25	Neutral	0.09	Tolerated	0.091705688	53.93463061	1.703171544	17.29682846
R523C	523	R	C	missense	1	0	0	1	2	NA	2.156	-1.78	-8	-0.15262	probably damaging	0.996	-4.12	Deleterious	0	Damaging	0.091105007	106.4194176	2.032354189	16.96764581
R523H	523	R	H	missense	0	0	0	0	3	NA	2.156	2.84	-2	0.09644	possibly damaging	0.914	-1.17	Neutral	0.195	Tolerated	0.086749063	106.4194176	0.993582856	18.00641714
R523S	523	R	S	missense	0	0	0	0	1	NA	2.156	-0.29	-3	0.22786	possibly damaging	0.579	-3.27	Deleterious	0.037	Damaging	0.077707001	53.93463061	1.37759488	17.62240512
S524Y	524	S	Y	missense	0	0	19	3	1150	0.98644164	1.884	-1.03	-7	-0.029267	probably damaging	0.959	-2.55	Deleterious	0.003	Damaging	0.102490667	140.2489248	1.569743422	17.43025658
S525G	525	S	G	missense	0	0	0	0	1	NA	1.761	-1.6	-2	0.57001	possibly damaging	0.517	-3.73	Deleterious	0.002	Damaging	0.094911869	53.93463061	1.839644762	17.16035524
R526C	526	R	C	missense	0	0	0	0	12	NA	2.902	-1.26	-8	-0.15262	probably damaging	0.964	-5.5	Deleterious	0	Damaging	0.164659592	140.2489248	3.732974294	15.26702571
R526H	526	R	H	missense	0	6	0	4	14	0.8125	2.902	2.91	-2	0.09644	benign	0	-0.94	Neutral	0.464	Tolerated	0.057525379	120.3843474	0.876899933	18.12310007
G527R	527	G	R	missense	0	0	0	0	8	NA	3.544	0.48	-9	0.20235	probably damaging	1	-3.12	Deleterious	0.007	Damaging	0.114878501	140.2489248	2.462620899	16.5373791
S528R	528	S	R	missense	0	0	0	0	2	NA	1.028	-1.84	-3	0.22786	probably damaging	0.979	-4.77	Deleterious	0.01	Damaging	0.104920546	77.94467502	2.062502452	16.93749755
P52H	52	P	H	missense	0	0	0	0	1	NA	2.469	-2.23	-4	0.085052	possibly damaging	0.57	-7.1	Deleterious	0.002	Damaging	0.072078022	53.93463061	1.937365241	17.06263476
P52S	52	P	S	missense	1	0	0	0	2	NA	2.469	-0.95	-2	0.27364	benign	0.11	-6.42	Deleterious	0.011	Damaging	0.092718138	106.4194176	2.003428988	16.99657101
F530S	530	F	S	missense	0	0	0	0	1	NA	3.611	-0.99	-6	-0.50618	possibly damaging	0.906	-7.07	Deleterious	0.011	Damaging	0.079140907	53.93463061	2.268821159	16.73117884
F530V	530	F	V	missense	1	0	0	0	6	NA	3.611	0.03	-8	0.40582	possibly damaging	0.951	-6.59	Deleterious	0	Damaging	0.104343334	140.2489248	2.593206895	16.4067931
T531A	531	T	A	missense	0	0	0	0	2	NA	2.102	0.57	-1	-0.19116	probably damaging	0.983	-1.01	Neutral	0.005	Damaging	0.103972881	77.94467502	1.675725022	17.32427498
T531I	531	T	I	missense	0	0	0	0	1	NA	2.102	-1.41	-2	-0.49344	probably damaging	0.993	-3.17	Deleterious	0.001	Damaging	0.09657164	53.93463061	1.997642017	17.00235798
F532C	532	F	C	missense	3	4	1	2	4	1	1.617	0.15	-13	0.12035	probably damaging	0.999	-4.75	Deleterious	0.001	Damaging	0.070136753	78.06822369	1.009204036	17.99079596
F532L	532	F	L	missense	0	0	0	0	4	NA	1.617	-0.48	-3	0.49351	probably damaging	0.963	-3.55	Deleterious	0.07	Tolerated	0.146745481	139.353106	2.757555815	16.24244418
R533C	533	R	C	missense	0	0	0	0	5	NA	1.247	-0.83	-8	-0.15262	probably damaging	1	-6.23	Deleterious	0	Damaging	0.054815317	140.2489248	1.075248766	17.92475123
R533H	533	R	H	missense	0	0	0	0	16	NA	1.247	0.74	-2	0.09644	probably damaging	1	-3.9	Deleterious	0.001	Damaging	0.081437708	140.2489248	1.192050774	17.80794923
R533S	533	R	S	missense	0	0	0	0	5	NA	1.247	-2.07	-3	0.22786	probably damaging	0.997	-4.36	Deleterious	0.036	Damaging	0.072187322	140.2489248	1.470146492	17.52985351
R535G	535	R	G	missense	1	0	0	0	0	NA	1.976	-1.84	-9	0.20235	probably damaging	0.957	-4.04	Deleterious	0.021	Damaging	0.065267129	53.93463061	1.458300324	17.54169968
R535Q	535	R	Q	missense	3	0	0	0	5	0.591911765	1.976	0.83	-2	-0.06114	probably damaging	0.997	-2.04	Neutral	0.057	Tolerated	0.097750661	140.2489248	1.919977853	17.08002215
D536H	536	D	H	missense	1	0	0	0	1	NA	1.874	-1.53	-4	-0.026783	probably damaging	0.998	-5.13	Deleterious	0.001	Damaging	0.089583455	77.94467502	1.96572893	17.03427107
G538D	538	G	D	missense	0	0	0	0	1	NA	1.758	-0.5	-3	0.16866	possibly damaging	0.767	-4.4	Deleterious	0.058	Tolerated	0.099408583	53.93463061	1.867793818	17.13220618
R53Q	53	R	Q	missense	1	0	0	0	3	NA	1.838	0.87	-2	-0.06114	benign	0	-1.48	Neutral	0.051	Tolerated	0.087016457	139.353106	1.036891558	17.96310844
F543L	543	F	L	missense	0	1	0	0	0	NA	1.837	-1.23	-3	0.49351	probably damaging	0.983	-4.61	Deleterious	0.03	Damaging	0.109228745	22.84857669	2.262080256	16.73791974
A551T	551	A	T	missense	0	2	1	0	0	0.486111111	3.213	0.09	-1	-0.19116	possibly damaging	0.801	-0.54	Neutral	0.35	Tolerated	0.066833716	29.99289502	1.752146043	17.24785396
A551V	551	A	V	missense	0	0	1	0	11	NA	3.213	-0.87	-2	0.25294	probably damaging	0.979	-0.06	Neutral	0.952	Tolerated	0.254714711	140.2489248	5.154948285	13.84505172
G552R	552	G	R	missense	0	1	0	0	5	0.975	3.257	0.06	-9	0.20235	probably damaging	1	-2.59	Deleterious	0.033	Damaging	0.108168456	76.52859871	1.810239402	17.1897606
G552W	552	G	W	missense	0	0	1	0	4	NA	3.257	-0.87	-15	-0.26746	probably damaging	1	-4.21	Deleterious	0.005	Damaging	0.152746879	140.2489248	3.437835141	15.56216486
E553K	553	E	K	missense	0	0	0	0	1	NA	2.369	-0.82	-4	-0.10639	benign	0.052	-3.25	Deleterious	0.027	Damaging	0.120970923	53.93463061	2.268977148	16.73102285
S554I	554	S	I	missense	0	0	0	0	1	NA	3.254	-1.3	-7	-0.67336	probably damaging	0.998	-3.91	Deleterious	0.019	Damaging	0.110582689	53.93463061	2.630572746	16.36942725
S554N	554	S	N	missense	0	0	0	0	1	NA	3.254	1.76	0	0.586	probably damaging	0.993	0.97	Neutral	0.693	Tolerated	0.10987322	53.93463061	1.772380177	17.22761982
E555K	555	E	K	missense	0	1	0	0	9	0.55	3.576	-0.91	-4	-0.10639	probably damaging	0.999	-3.05	Deleterious	0.035	Damaging	0.100736282	140.2489248	2.594053625	16.40594638
H557L	557	H	L	missense	0	0	0	0	1	NA	3.762	-1.13	-6	-0.17949	benign	0.276	-4.55	Deleterious	0.002	Damaging	0.073789041	53.93463061	1.890526573	17.10947343
H557Q	557	H	Q	missense	0	0	0	0	1	NA	3.762	0.01	1	-0.064903	probably damaging	0.993	-1.66	Neutral	0.083	Tolerated	0.073200994	53.93463061	1.640457531	17.35954247
H557Y	557	H	Y	missense	0	0	0	0	9	NA	3.762	-0.64	-3	-0.093912	probably damaging	0.993	-2.81	Deleterious	0.01	Damaging	0.097662125	140.2489248	2.32056588	16.67943412
H558R	558	H	R	missense	1	7	412	22	62556	0.904959256	3.766	2.01	-2	0.09644	benign	0	3.92	Neutral	1	Tolerated	0.086041284	140.2489248	1.017615587	17.98238441
T559I	559	T	I	missense	0	0	1	0	4	NA	3.741	-1.41	-2	-0.49344	possibly damaging	0.801	-2.51	Deleterious	0.038	Damaging	0.089898253	140.2489248	2.210970277	16.78902972
T559R	559	T	R	missense	0	0	0	0	1	NA	3.741	-0.58	-6	0.11357	probably damaging	0.966	-1.14	Neutral	0.087	Tolerated	0.071632771	53.93463061	1.647535649	17.35246435
V563G	563	V	G	missense	0	0	0	0	1	NA	3.058	-0.54	-5	-0.48978	probably damaging	0.999	-5.22	Deleterious	0.009	Damaging	0.115150986	53.93463061	2.654511826	16.34548817
L567Q	567	L	Q	missense	0	6	1	4	2	0.656504065	3.294	0.51	-5	-0.2137	probably damaging	0.966	0.89	Neutral	0.326	Tolerated	0.049167897	52.89372213	0.968795465	18.03120453
R568C	568	R	C	missense	0	0	0	0	13	NA	3.09	0.33	-8	-0.15262	probably damaging	0.99	-5.83	Deleterious	0.001	Damaging	0.103568707	140.2489248	2.341859643	16.65814036
R568H	568	R	H	missense	1	0	3	0	6	1.25	3.09	1.27	-2	0.09644	benign	0.004	-3.39	Deleterious	0.021	Damaging	0.10084983	140.2489248	1.320253437	17.67974656
R569Q	569	R	Q	missense	0	0	0	0	4	NA	2.299	0	-2	-0.06114	benign	0.001	-2.65	Deleterious	0.032	Damaging	0.058988161	139.353106	0.819815415	18.18018459
R569W	569	R	W	missense	1	0	0	0	2	1.1	2.299	0.71	-2	-0.20935	probably damaging	0.964	-5.71	Deleterious	0	Damaging	0.078812217	106.4194176	1.146701529	17.85329847
T570N	570	T	N	missense	0	0	1	1	1	NA	2.633	0.41	-2	0.38778	benign	0.106	0.73	Neutral	0.675	Tolerated	0.067262478	77.94467502	0.776928004	18.223072
S571I	571	S	I	missense	1	0	0	0	10	NA	3.116	-1.67	-7	-0.67336	probably damaging	0.999	-4.29	Deleterious	0.002	Damaging	0.061472	140.2489248	1.690927188	17.30907281
A572D	572	A	D	missense	5	1	8	9	1451	1	2.065	-0.16	-3	-0.1794	benign	0.055	-0.35	Neutral	0.426	Tolerated	0.04932735	140.2489248	0.528190461	18.47180954
A572F	572	A	F	missense	2	0	0	1	0	1	2.065	0.57	-8	0.19765	benign	0.214	-0.56	Neutral	0.05	Damaging	0.029894184	77.94467502	0.104984662	18.89501534
A572S	572	A	S	missense	1	0	0	0	67	NA	2.065	-0.67	0	-0.26362	benign	0.005	0.64	Neutral	0.991	Tolerated	0.048117652	140.2489248	0.388598451	18.61140155
A572V	572	A	V	missense	1	0	0	0	67	NA	2.065	-0.64	-2	0.25294	benign	0	-0.37	Neutral	0.3	Tolerated	0.048122614	140.2489248	0.460617745	18.53938225
Q573E	573	Q	E	missense	1	0	0	0	2	1	3.528	0.25	1	0.090004	benign	0.047	-1.05	Neutral	0.455	Tolerated	0.068868426	106.4194176	1.145795055	17.85420495
Q573R	573	Q	R	missense	0	0	0	0	1	NA	3.528	0.39	-2	-0.06114	benign	0.106	-0.96	Neutral	0.478	Tolerated	0.059913837	53.93463061	1.002585344	17.99741466
G574E	574	G	E	missense	0	0	0	0	1	NA	2.166	0.31	-4	-0.075801	possibly damaging	0.722	-1.28	Neutral	0.137	Tolerated	0.06572687	53.93463061	0.926034855	18.07396515
S577N	577	S	N	missense	0	0	0	0	1	NA	3.296	1.95	0	0.586	benign	0.324	-0.87	Neutral	0.066	Tolerated	0.083858191	53.93463061	1.224827931	17.77517207
P578R	578	P	R	missense	0	0	0	0	1	NA	3.285	-0.05	-4	0.20188	probably damaging	1	-0.02	Neutral	0.769	Tolerated	0.101232072	53.93463061	1.961120064	17.03887994
P578T	578	P	T	missense	0	0	0	0	1	NA	3.285	-0.32	-4	0.21499	probably damaging	1	-1.27	Neutral	0.246	Tolerated	0.088734297	53.93463061	1.846887541	17.15311246
G579R	579	G	R	missense	1	0	1	0	21	NA	3.769	0.49	-9	0.20235	benign	0.08	-0.34	Neutral	0.44	Tolerated	0.095124851	140.2489248	1.707470497	17.2925295
S581L	581	S	L	missense	0	0	0	0	3	NA	3.563	-1.23	-8	-0.65654	benign	0.033	-0.21	Neutral	0.248	Tolerated	0.0762307	106.4194176	1.514375673	17.48562433
P583L	583	P	L	missense	0	0	0	0	1	NA	3.15	-1.15	-7	-0.35576	probably damaging	0.99	-3.07	Deleterious	0.076	Tolerated	0.077388831	53.93463061	1.84522161	17.15477839
G584R	584	G	R	missense	0	0	0	0	10	NA	3.719	1.09	-9	0.20235	benign	0.278	-1.57	Neutral	0.368	Tolerated	0.114232171	140.2489248	2.12507698	16.87492302
A586G	586	A	G	missense	0	0	0	0	1	NA	3.279	-0.91	-2	-0.17832	benign	0.106	-0.72	Neutral	0.163	Tolerated	0.142392252	53.93463061	2.776110132	16.22388987
A586T	586	A	T	missense	0	1	0	0	4	NA	3.279	-0.32	-1	-0.19116	benign	0.142	-0.09	Neutral	0.314	Tolerated	0.099698091	62.93244067	1.786067043	17.21393296
p.A586_L587del	586	NA	NA	aadel	0	0	0	0	37	NA	NA	NA	NA	NA	NA	NA	NA	NA	NA	NA	NA	140.2489248	2.443343863	16.55665614
p.586_587delAL	586	NA	NA	aadel	1	0	0	0	0	NA	NA	NA	NA	NA	NA	NA	NA	NA	NA	NA	NA	53.93463061	2.443343863	16.55665614
H588N	588	H	N	missense	0	0	0	0	1	NA	3.675	1.23	0	0.1389	benign	0	1.76	Neutral	1	Tolerated	0.109346168	53.93463061	1.676306442	17.32369356
H588R	588	H	R	missense	0	0	0	0	1	NA	3.675	0.29	-2	0.09644	benign	0.024	-1.47	Neutral	0.053	Tolerated	0.111896862	53.93463061	2.124847226	16.87515277
K590Q	590	K	Q	missense	0	0	0	1	1	NA	3.368	1.07	-3	-0.27765	probably damaging	0.997	-2.68	Deleterious	0.012	Damaging	0.103575766	53.93463061	2.063115131	16.93688487
N592K	592	N	K	missense	0	1	2	0	8	0.166666667	2.26	-0.28	-1	-0.082123	possibly damaging	0.684	-2.54	Deleterious	0.03	Damaging	0.092632382	140.2489248	2.813248009	16.18675199
N592S	592	N	S	missense	0	0	0	0	2	NA	2.26	0.51	0	0.586	possibly damaging	0.472	-2.44	Neutral	0.018	Damaging	0.10356179	77.94467502	1.716295362	17.28370464
D596G	596	D	G	missense	0	0	1	0	0	NA	2.308	-0.11	-3	0.16866	probably damaging	0.997	-4.75	Deleterious	0.041	Damaging	0.101221913	53.93463061	2.070175575	16.92982442
C597G	597	C	G	missense	0	0	0	0	1	NA	1.745	0.15	-9	-0.16685	probably damaging	0.993	-8.14	Deleterious	0.007	Damaging	0.10418252	53.93463061	2.19823913	16.80176087
C597Y	597	C	Y	missense	0	0	0	0	1	NA	1.745	-0.94	-4	-0.11256	probably damaging	0.998	-7.41	Deleterious	0.002	Damaging	0.10474337	53.93463061	2.321182406	16.67881759
G599R	599	G	R	missense	0	0	0	0	2	NA	3.116	1.74	-9	0.20235	probably damaging	1	-6.36	Deleterious	0	Damaging	0.103744521	77.94467502	2.179752218	16.82024778
V601A	601	V	A	missense	0	0	1	0	0	NA	2.108	-0.34	-2	0.25294	possibly damaging	0.808	-2.48	Neutral	0.002	Damaging	0.093104962	53.93463061	1.672069907	17.32793009
L604V	604	L	V	missense	2	0	0	0	1	NA	2.543	0.49	-2	0.53583	probably damaging	0.992	0.17	Neutral	1	Tolerated	0.104917628	106.4194176	1.736866217	17.26313378
G605E	605	G	E	missense	0	0	0	0	1	NA	3.712	0.42	-4	-0.075801	probably damaging	0.968	-3.53	Deleterious	0.003	Damaging	0.08954296	53.93463061	2.031447711	16.96855229
A606T	606	A	T	missense	0	0	0	0	1	NA	1.698	-0.19	-1	-0.19116	benign	0.002	NA	NA	NA	NA	0.088928647	53.93463061	1.209009721	17.79099028
G607D	607	G	D	missense	0	0	0	0	1	NA	2.993	0.86	-3	0.16866	possibly damaging	0.631	-3.14	Deleterious	0.003	Damaging	0.079175267	53.93463061	1.457870885	17.54212911
G607R	607	G	R	missense	0	0	0	0	1	NA	2.993	0.59	-9	0.20235	benign	0.003	-3.57	Deleterious	0.001	Damaging	0.079146175	53.93463061	1.393108435	17.60689157
G607V	607	G	V	missense	0	0	0	0	13	NA	2.993	-1.37	-5	-0.48978	benign	0.297	-3.71	Deleterious	0	Damaging	0.105296461	140.2489248	2.294725827	16.70527417
D608H	608	D	H	missense	0	0	0	0	1	NA	1.883	1.07	-4	-0.026783	probably damaging	0.979	-1.08	Neutral	0.078	Tolerated	0.087496958	53.93463061	1.213255947	17.78674405
D608N	608	D	N	missense	0	0	0	0	2	NA	1.883	0.36	2	0.22846	possibly damaging	0.826	-0.28	Neutral	0.167	Tolerated	0.096715259	77.94467502	1.41214095	17.58785905
A60P	60	A	P	missense	0	0	0	0	2	NA	0.6104	-0.12	-2	-0.13416	probably damaging	0.999	-4.38	Deleterious	0.001	Damaging	0.127255639	77.94467502	2.111266861	16.88873314
E610K	610	E	K	missense	0	0	0	0	1	NA	3.342	0.5	-4	-0.10639	possibly damaging	0.458	-0.92	Neutral	0.737	Tolerated	0.089434285	53.93463061	1.604513009	17.39548699
P614S	614	P	S	missense	1	0	0	0	0	NA	1.714	-0.32	-2	0.27364	possibly damaging	0.458	-4.32	Deleterious	0.001	Damaging	0.062880235	53.93463061	1.018888155	17.98111184
G615E	615	G	E	missense	8	1	2	3	66	0.651349975	3.338	0.06	-4	-0.075801	probably damaging	0.975	-2.11	Neutral	0.09	Tolerated	0.096140639	140.2489248	2.120154277	16.87984572
S616N	616	S	N	missense	0	0	0	0	1	NA	2.489	-0.11	0	0.586	benign	0.134	-0.68	Neutral	0.054	Tolerated	0.058947629	53.93463061	0.764862205	18.2351378
L618F	618	L	F	missense	2	1	1	4	134	1.046153846	1.563	-0.79	-3	0.49351	possibly damaging	0.748	-2.18	Neutral	0.009	Damaging	0.092599662	140.2489248	1.221197046	17.77880295
L619F	619	L	F	missense	2	1	0	0	9	0.831491713	2.619	-0.7	-3	0.49351	possibly damaging	0.82	-2	Neutral	0.01	Damaging	0.09694499	140.2489248	1.802936415	17.19706359
R620C	620	R	C	missense	3	1	0	0	7	0.94	3.115	1.52	-8	-0.15262	possibly damaging	0.913	-1.27	Neutral	0.056	Tolerated	0.092172046	140.2489248	1.310094092	17.68990591
R620H	620	R	H	missense	0	1	3	0	7	1	3.115	1.04	-2	0.09644	benign	0	-0.63	Neutral	0.158	Tolerated	0.09214723	140.2489248	1.366343665	17.63365633
M623T	623	M	T	missense	0	0	0	0	1	NA	3.084	-0.06	-4	-0.19024	benign	0	-0.52	Neutral	0.219	Tolerated	0.087155823	53.93463061	1.443150888	17.55684911
L624Q	624	L	Q	missense	0	0	0	0	2	NA	2.88	0.28	-5	-0.2137	possibly damaging	0.6	-1.16	Neutral	0.039	Damaging	0.086247858	77.94467502	1.4995402	17.5004598
E625D	625	E	D	missense	0	0	0	0	4	NA	2.662	0.94	2	0.39844	benign	0	-0.49	Neutral	0.482	Tolerated	0.099515308	139.353106	1.423266956	17.57673304
E625Q	625	E	Q	missense	0	0	0	0	1	NA	2.662	-0.04	1	0.090004	benign	0.117	-1.11	Neutral	0.011	Damaging	0.072773231	53.93463061	1.108259545	17.89174046
P627L	627	P	L	missense	2	0	0	0	3	0.88	1.849	-0.68	-7	-0.35576	probably damaging	0.998	-3.22	Deleterious	0.121	Tolerated	0.098604558	140.2489248	1.692739191	17.30726081
P628R	628	P	R	missense	0	0	0	0	1	NA	3.713	-0.05	-4	0.20188	benign	0.018	-1.76	Neutral	0.041	Damaging	0.086600256	53.93463061	1.698822954	17.30117705
D629Y	629	D	Y	missense	0	0	0	0	1	NA	1.823	1.11	-11	0.07301	possibly damaging	0.948	-3.08	Deleterious	0.003	Damaging	0.088804076	53.93463061	1.36416135	17.63583865
K62T	62	K	T	missense	0	0	0	0	1	NA	0.6931	-0.79	-3	-0.073984	possibly damaging	0.915	-4.36	Deleterious	0.001	Damaging	0.138797197	53.93463061	2.448189906	16.55181009
T630M	630	T	M	missense	0	0	0	1	14	0.688741722	3.571	0.71	-4	-0.19024	possibly damaging	0.943	-2.27	Neutral	0.044	Damaging	0.096460461	140.2489248	2.056446649	16.94355335
T632M	632	T	M	missense	0	2	0	0	3	1	3.375	-0.17	-4	-0.19024	probably damaging	0.971	-2.64	Deleterious	0.006	Damaging	0.091479059	43.73925443	1.532571102	17.4674289
S634L	634	S	L	missense	0	0	0	0	8	NA	2.415	-0.49	-8	-0.65654	possibly damaging	0.704	-1.53	Neutral	0.032	Damaging	0.122680809	140.2489248	2.27693631	16.72306369
S634W	634	S	W	missense	0	0	0	0	1	NA	2.415	1.47	-5	-0.27396	probably damaging	0.994	-2.71	Deleterious	0.001	Damaging	0.079967303	53.93463061	1.272148343	17.72785166
E636K	636	E	K	missense	0	0	0	0	1	NA	3.602	-0.67	-4	-0.10639	benign	0.011	-0.78	Neutral	0.743	Tolerated	0.110811457	53.93463061	2.174253667	16.82574633
P637L	637	P	L	missense	1	0	0	0	0	NA	3.562	-0.89	-7	-0.35576	benign	0	-1.26	Neutral	0.352	Tolerated	0.119658015	53.93463061	2.409658439	16.59034156
G638D	638	G	D	missense	0	0	1	0	0	NA	3.516	0.37	-3	0.16866	possibly damaging	0.458	-1.08	Neutral	0.533	Tolerated	0.115391741	53.93463061	2.205954948	16.79404505
G639A	639	G	A	missense	0	0	0	0	1	NA	2.985	0.22	-2	-0.17832	benign	0.011	0.02	Neutral	0.572	Tolerated	0.092035785	53.93463061	1.432881504	17.5671185
G639R	639	G	R	missense	2	0	0	0	1	NA	2.985	1.27	-9	0.20235	benign	0.001	1.72	Neutral	0.781	Tolerated	0.127065719	106.4194176	1.844619315	17.15538069
K63N	63	K	N	missense	0	0	0	0	2	NA	1.647	0.39	-1	-0.082123	benign	0.007	-0.12	Neutral	0.625	Tolerated	0.190526655	77.94467502	3.039467658	15.96053234
P640A	640	P	A	missense	0	1	0	0	1	NA	2.134	-1.57	-2	-0.13416	benign	0	-0.6	Neutral	0.049	Damaging	0.105140478	30.64385498	1.786713579	17.21328642
P640L	640	P	L	missense	0	0	0	0	1	NA	2.134	0.18	-7	-0.35576	benign	0.025	-1.53	Neutral	0.017	Damaging	0.167306246	53.93463061	2.847444918	16.15255508
P640S	640	P	S	missense	0	0	0	0	1	NA	2.134	-0.61	-2	0.27364	benign	0.011	0.07	Neutral	0.14	Tolerated	0.165137379	53.93463061	2.798536191	16.20146381
A647D	647	A	D	missense	0	2	0	0	0	1	3.489	-0.41	-3	-0.1794	benign	0.268	-0.29	Neutral	0.226	Tolerated	0.070854048	24.77973353	1.132458333	17.86754167
A647S	647	A	S	missense	0	0	0	0	5	NA	3.489	-0.07	0	-0.26362	benign	0.049	-0.02	Neutral	0.422	Tolerated	0.224366285	140.2489248	4.28781162	14.71218838
A647V	647	A	V	missense	0	0	0	0	3	NA	3.489	-0.95	-2	0.25294	benign	0	-0.55	Neutral	0.514	Tolerated	0.216222666	106.4194176	4.288350564	14.71164944
P648L	648	P	L	missense	2	1	0	2	14	0.986754967	3.754	-0.49	-7	-0.35576	benign	0.011	0.47	Neutral	1	Tolerated	0.148919487	140.2489248	2.542993936	16.45700606
C649R	649	C	R	missense	0	0	0	0	1	NA	2.157	0.23	-8	-0.15262	benign	0.174	-0.99	Neutral	0.033	Damaging	0.108387738	53.93463061	1.651408357	17.34859164
C649Y	649	C	Y	missense	0	0	0	0	2	NA	2.157	-1.53	-4	-0.11256	possibly damaging	0.82	-0.52	Neutral	0.092	Tolerated	0.118184378	77.94467502	2.22403029	16.77596971
p.L64del	64	p.L	del	aadel	0	1	0	0	0	NA	NA	NA	NA	NA	NA	NA	NA	NA	NA	NA	0.09350637	22.84857669	1.564657406	17.43534259
D651H	651	D	H	missense	0	0	0	0	1	NA	2.201	0.4	-4	-0.026783	possibly damaging	0.918	-3.85	Deleterious	0	Damaging	0.105060756	53.93463061	1.954124447	17.04587555
G652D	652	G	D	missense	0	0	0	0	1	NA	3.602	-1.06	-3	0.16866	probably damaging	0.986	-0.72	Neutral	0.151	Tolerated	0.095908546	53.93463061	2.144318318	16.85568168
G652S	652	G	S	missense	0	0	0	0	1	NA	3.602	-0.06	-2	0.57001	possibly damaging	0.77	0.5	Neutral	0.356	Tolerated	0.102443941	53.93463061	1.981599875	17.01840012
E654D	654	E	D	missense	0	0	0	0	1	NA	3.615	-0.16	2	0.39844	possibly damaging	0.79	-1.01	Neutral	0.261	Tolerated	0.073825124	53.93463061	1.54476876	17.45523124
E654K	654	E	K	missense	1	0	0	0	7	NA	3.615	-0.28	-4	-0.10639	possibly damaging	0.839	-2.24	Neutral	0.058	Tolerated	0.102060696	140.2489248	2.236775433	16.76322457
E654Q	654	E	Q	missense	0	0	0	0	1	NA	3.615	0.41	1	0.090004	possibly damaging	0.919	-1.67	Neutral	0.077	Tolerated	0.077012571	53.93463061	1.600946646	17.39905335
E655K	655	E	K	missense	0	0	0	1	3	NA	1.773	0.9	-4	-0.10639	benign	0.174	-2.74	Deleterious	0.008	Damaging	0.082936766	106.4194176	1.067901099	17.9320989
P656L	656	P	L	missense	0	0	1	0	123	NA	2.094	-1.83	-7	-0.35576	probably damaging	0.975	-6.89	Deleterious	0.004	Damaging	0.085445241	140.2489248	2.117620747	16.88237925
A658V	658	A	V	missense	0	0	0	0	1	NA	2.336	-0.85	-2	0.25294	benign	0.024	-1.45	Neutral	0.349	Tolerated	0.063109603	53.93463061	0.9555394	18.0444606
R659Q	659	R	Q	missense	0	0	0	0	4	NA	2.297	0.58	-2	-0.06114	probably damaging	0.997	-2.73	Deleterious	0.008	Damaging	0.056765425	139.353106	0.911665814	18.08833419
R659W	659	R	W	missense	0	0	0	0	11	NA	2.297	-2.88	-2	-0.20935	probably damaging	1	-6.29	Deleterious	0.001	Damaging	0.072213188	140.2489248	2.02580245	16.97419755
R661Q	661	R	Q	missense	0	0	0	0	1	NA	1.063	-0.02	-2	-0.06114	probably damaging	0.996	-3.93	Deleterious	0.011	Damaging	0.105173055	53.93463061	1.737948433	17.26205157
R661W	661	R	W	missense	0	1	0	0	6	NA	1.063	-3.28	-2	-0.20935	probably damaging	1	-7.86	Deleterious	0	Damaging	0.087751004	91.52041988	2.188538384	16.81146162
A662S	662	A	S	missense	0	0	0	1	6	NA	1.231	0.71	0	-0.26362	possibly damaging	0.684	-2.61	Deleterious	0.05	Damaging	0.095144554	140.2489248	1.299420141	17.70057986
S664G	664	S	G	missense	0	0	0	0	2	NA	0.4186	-1.74	-2	0.57001	possibly damaging	0.906	-3.93	Deleterious	0.005	Damaging	0.050566965	77.94467502	0.70864931	18.29135069
A665S	665	A	S	missense	1	0	0	0	14	NA	1.945	-0.54	0	-0.26362	benign	0.177	-1.55	Neutral	0.045	Damaging	0.044411687	140.2489248	0.46807341	18.53192659
A665T	665	A	T	missense	0	0	0	1	17	NA	1.945	-0.41	-1	-0.19116	possibly damaging	0.924	-1.06	Neutral	0.137	Tolerated	0.047069103	140.2489248	0.628777591	18.37122241
V668I	668	V	I	missense	0	0	0	0	9	NA	1.943	1.21	2	0.56297	benign	0.064	0.28	Neutral	1	Tolerated	0.070047488	140.2489248	0.550459141	18.44954086
D66N	66	D	N	missense	0	0	0	0	1	NA	2.241	1	2	0.22846	probably damaging	0.993	-0.57	Neutral	0.198	Tolerated	0.150090045	53.93463061	2.544026577	16.45597342
S671C	671	S	C	missense	0	0	0	0	1	NA	1.576	-2.79	-3	-0.22815	probably damaging	0.973	-4.27	Deleterious	0	Damaging	0.0714397	53.93463061	1.641431773	17.35856823
A672S	672	A	S	missense	0	0	0	0	1	NA	1.813	-0.02	0	-0.26362	benign	0.002	-0.67	Neutral	0.003	Damaging	0.051568939	53.93463061	0.390931133	18.60906887
A672T	672	A	T	missense	1	0	1	0	199	NA	1.813	0.44	-1	-0.19116	benign	0.005	1.47	Neutral	1	Tolerated	0.106013748	140.2489248	1.252721405	17.7472786
L673P	673	L	P	missense	1	0	0	0	0	NA	2.965	-0.33	-7	-0.35576	possibly damaging	0.877	-5.09	Deleterious	0.001	Damaging	0.090369838	53.93463061	2.061696274	16.93830373
L673V	673	L	V	missense	0	0	0	0	1	NA	2.965	-0.37	-2	0.53583	benign	0.172	-0.68	Neutral	0.254	Tolerated	0.091268734	53.93463061	1.591561009	17.40843899
E677V	677	E	V	missense	0	0	0	0	1	NA	1.109	-2.06	-6	-0.11136	possibly damaging	0.501	-6.88	Deleterious	0	Damaging	0.126673783	53.93463061	2.612494329	16.38750567
R680C	680	R	C	missense	0	0	0	0	2	NA	2.201	0.1	-8	-0.15262	benign	0.002	-5.94	Deleterious	0	Damaging	0.152002577	77.94467502	2.903444231	16.09655577
R680H	680	R	H	missense	0	0	0	2	1	1.067985612	2.201	1.2	-2	0.09644	benign	0	-1.95	Neutral	0.267	Tolerated	0.139012434	53.93463061	2.010658942	16.98934106
H681P	681	H	P	missense	0	1	0	0	0	NA	2.148	-0.13	-4	0.085052	benign	0	-1.67	Neutral	0.001	Damaging	0.121659309	22.84857669	1.985042216	17.01495778
C683G	683	C	G	missense	0	1	0	0	0	NA	1.396	-2.29	-9	-0.16685	benign	0.085	-11.39	Deleterious	0.001	Damaging	0.093997056	22.84857669	2.321901201	16.6780988
C683R	683	C	R	missense	6	0	0	0	0	NA	1.396	0.88	-8	-0.15262	benign	0.309	-11.42	Deleterious	0	Damaging	0.214819068	140.2489248	4.320930157	14.67906984
C683S	683	C	S	missense	0	0	0	0	1	NA	1.396	-1.33	-3	-0.22815	benign	0.085	-9.52	Deleterious	0	Damaging	0.191639208	53.93463061	3.996833198	15.0031668
C686F	686	C	F	missense	0	0	0	0	1	NA	3.202	-1.4	-13	0.12035	possibly damaging	0.779	-9.7	Deleterious	0.014	Damaging	0.123113807	53.93463061	3.280719513	15.71928049
R689C	689	R	C	missense	1	0	0	0	4	0.833333333	2.545	-1.07	-8	-0.15262	probably damaging	0.991	-4.59	Deleterious	0.001	Damaging	0.093166952	140.2489248	1.964987715	17.03501229
R689H	689	R	H	missense	2	3	2	3	23	0.416666667	2.545	-0.55	-2	0.09644	benign	0.004	-2.11	Neutral	0.144	Tolerated	0.062757968	140.2489248	2.036228218	16.96377178
Y68C	68	Y	C	missense	0	0	0	0	1	NA	0.8711	-2.87	-4	-0.11256	probably damaging	0.999	-8.17	Deleterious	0	Damaging	0.088407503	53.93463061	2.111069675	16.88893033
A691S	691	A	S	missense	0	0	0	0	2	NA	0.7622	0.56	0	-0.26362	benign	0.345	-2.33	Neutral	0.047	Damaging	0.038918004	77.94467502	2.686767186	16.31323281
A691T	691	A	T	missense	1	0	0	0	22	NA	0.7622	0.51	-1	-0.19116	benign	0.017	-3.52	Deleterious	0.041	Damaging	0.074589213	140.2489248	0.713019007	18.28698099
Q692K	692	Q	K	missense	3	0	3	1	90	0.94	1.842	1.43	-3	-0.27765	benign	0	-1.11	Neutral	0.073	Tolerated	0.06901644	140.2489248	0.846455288	18.15354471
R693C	693	R	C	missense	0	1	0	0	13	NA	2.194	-1.27	-8	-0.15262	possibly damaging	0.66	-2.31	Neutral	0.032	Damaging	0.04937918	140.2489248	0.911539647	18.08846035
R693H	693	R	H	missense	0	0	0	0	6	NA	2.194	-1.59	-2	0.09644	benign	0	-1.78	Neutral	0.119	Tolerated	0.071443736	140.2489248	1.218310285	17.78168971
Y694C	694	Y	C	missense	0	0	0	0	2	NA	1.083	-0.42	-4	-0.11256	benign	0.001	-4.38	Deleterious	0.257	Tolerated	0.060023742	77.94467502	0.710834818	18.28916518
I696N	696	I	N	missense	0	0	0	0	1	NA	0.7564	-1.75	-5	-0.58996	possibly damaging	0.956	-6.87	Deleterious	0	Damaging	0.072863818	53.93463061	1.486749492	17.51325051
G69D	69	G	D	missense	0	0	0	0	5	NA	0.8475	-0.82	-3	0.16866	probably damaging	1	-6.23	Deleterious	0	Damaging	0.090954031	140.2489248	1.693717429	17.30628257
L6S	6	L	S	missense	0	0	0	0	1	NA	1.538	-6.31	-8	-0.65654	probably damaging	0.998	-1.87	Neutral	0.005	Damaging	0.106056312	53.93463061	2.687248293	16.31275171
P701L	701	P	L	missense	1	1	1	1	24	0.625	1.284	-2.81	-7	-0.35576	possibly damaging	0.846	-7.65	Deleterious	0.002	Damaging	0.150252559	140.2489248	3.573272225	15.42672777
M704T	704	M	T	missense	0	1	0	0	0	NA	2.534	-1.56	-4	-0.19024	benign	0	-2.37	Neutral	0.016	Damaging	0.068396685	22.84857669	1.289149586	17.71085041
S705F	705	S	F	missense	0	0	1	0	13	NA	3.002	-1.88	-6	-0.50618	possibly damaging	0.641	-3.05	Deleterious	0.001	Damaging	0.149570061	140.2489248	3.291429992	15.70857001
S705P	705	S	P	missense	0	0	0	0	1	NA	3.002	1.72	-2	0.27364	benign	0.337	-1.53	Neutral	0.002	Damaging	0.091505447	53.93463061	1.388447326	17.61155267
G709V	709	G	V	missense	1	0	0	0	0	NA	3.768	-0.66	-5	-0.48978	benign	0.011	3.75	Neutral	0.469	Tolerated	0.113217133	53.93463061	1.917696942	17.08230306
N70K	70	N	K	missense	0	1	0	1	11	1	1.096	0.43	-1	-0.082123	probably damaging	0.985	-1.91	Neutral	0.001	Damaging	0.052848546	140.2489248	0.332173148	18.66782685
N70S	70	N	S	missense	0	0	0	0	11	NA	1.096	-0.01	0	0.586	probably damaging	0.965	-1.28	Neutral	0.005	Damaging	0.093736607	140.2489248	1.304630708	17.69536929
V714A	714	V	A	missense	0	0	0	0	16	NA	0.693	-0.89	-2	0.25294	benign	0.049	-3.8	Deleterious	0.001	Damaging	0.117512114	140.2489248	1.800998532	17.19900147
V714D	714	V	D	missense	0	0	0	0	1	NA	0.693	-4.05	-8	-0.26765	benign	0.201	-6.62	Deleterious	0	Damaging	0.061056687	53.93463061	1.397962195	17.60203781
M715I	715	M	I	missense	0	0	0	0	1	NA	1.011	-1.44	-1	0.21385	benign	0.013	-3.2	Deleterious	0.001	Damaging	0.101812408	53.93463061	1.600537045	17.39946296
M715T	715	M	T	missense	0	0	0	0	1	NA	1.011	2.21	-4	-0.19024	benign	0	-3.87	Deleterious	0.18	Tolerated	0.10156203	53.93463061	1.086082212	17.91391779
P717L	717	P	L	missense	0	1	0	1	2	NA	0.2211	-4.47	-7	-0.35576	possibly damaging	0.539	-9.51	Deleterious	0	Damaging	0.096058111	39.96682503	2.336421709	16.66357829
F718L	718	F	L	missense	0	0	0	0	1	NA	0.4707	0.48	-3	0.49351	benign	0.022	-5.66	Deleterious	0.021	Damaging	0.094396448	53.93463061	1.203455414	17.79654459
I723V	723	I	V	missense	0	0	0	0	3	NA	0.2726	3.59	2	0.56297	benign	0	-0.8	Neutral	0.047	Damaging	0.166982177	106.4194176	1.757463767	17.24253623
T724I	724	T	I	missense	0	0	0	0	2	NA	0.2023	3.44	-2	-0.49344	benign	0.361	-5.7	Deleterious	0	Damaging	0.167548193	77.94467502	2.229017777	16.77098222
V728I	728	V	I	missense	0	1	0	0	3	NA	0.9299	2.71	2	0.56297	benign	0.083	-0.95	Neutral	0.045	Damaging	0.279366603	50.74014025	4.360708508	14.63929149
p.L729del	729	p.L	del	aadel	0	1	0	1	0	NA	NA	NA	NA	NA	NA	NA	NA	NA	NA	NA	0.183112499	22.84857669	3.387915966	15.61208403
N730K	730	N	K	missense	0	0	0	0	1	NA	0.1308	-4.67	-1	-0.082123	benign	0.049	-5.7	Deleterious	0	Damaging	0.240184525	53.93463061	4.84294647	14.15705353
T731I	731	T	I	missense	1	0	0	0	0	NA	0.1641	0.18	-2	-0.49344	benign	0.049	-5.7	Deleterious	0	Damaging	0.298692482	53.93463061	5.288086403	13.7119136
F733L	733	F	L	missense	0	0	0	0	2	NA	0.387	-0.88	-3	0.49351	benign	0.049	-5.7	Deleterious	0	Damaging	0.288233534	77.94467502	5.299557169	13.70044283
M734V	734	M	V	missense	0	1	0	0	0	NA	0.4005	0.26	-1	0.15769	benign	0.013	-3.8	Deleterious	0.001	Damaging	0.252645205	22.84857669	4.258621398	14.7413786
A735E	735	A	E	missense	0	2	0	0	0	NA	0.4284	-2.37	-2	-0.13315	benign	0.004	-4.62	Deleterious	0	Damaging	0.40887626	24.77973353	7.873937461	11.12606254
A735T	735	A	T	missense	0	3	1	0	0	NA	0.4284	0.02	-1	-0.19116	benign	0.361	-3.67	Deleterious	0.039	Damaging	0.408433038	32.75734862	7.505353804	11.4946462
A735V	735	A	V	missense	0	5	2	2	1	1	0.4284	-3.34	-2	0.25294	benign	0.049	-3.77	Deleterious	0.001	Damaging	0.408130533	48.73828401	7.119960654	11.88003935
L736P	736	L	P	missense	1	0	0	0	0	NA	1.043	-4.04	-7	-0.35576	possibly damaging	0.924	-4.65	Deleterious	0	Damaging	0.395816009	53.93463061	8.236831395	10.76316861
p.N740del	740	p.N	del	aadel	0	1	0	0	0	NA	NA	NA	NA	NA	NA	NA	NA	NA	NA	NA	0.185184516	22.84857669	3.430076282	15.56992372
p.M741_T742delinsI	741	NA	NA	aadel	0	2	0	0	0	0	NA	NA	NA	NA	NA	NA	NA	NA	NA	NA	NA	24.77973353	5.116577538	13.88342246
T742A	742	T	A	missense	0	0	0	0	1	NA	1.378	-2.65	-1	-0.19116	benign	0.004	-4.13	Deleterious	0.002	Damaging	0.292460939	53.93463061	5.791162514	13.20883749
E746K	746	E	K	missense	0	4	0	0	6	NA	3.755	1.11	-4	-0.10639	benign	0.014	-1.68	Neutral	0.394	Tolerated	0.136609946	63.39110232	2.532361743	16.46763826
E747A	747	E	A	missense	0	0	0	0	1	NA	3.749	-0.21	-2	-0.13315	benign	0.001	-0.85	Neutral	0.752	Tolerated	0.165344022	53.93463061	3.244287251	15.75571275
M748I	748	M	I	missense	0	0	0	0	1	NA	1.56	2.5	-1	0.21385	benign	0.002	-0.78	Neutral	0.099	Tolerated	0.219763653	53.93463061	3.331596075	15.66840393
E74D	74	E	D	missense	0	0	0	0	2	NA	1.855	1.81	2	0.39844	benign	0.002	-1.03	Neutral	0.144	Tolerated	0.106479463	77.94467502	1.255375263	17.74462474
E74K	74	E	K	missense	0	0	0	0	1	NA	1.855	0.04	-4	-0.10639	benign	0.435	-2.08	Neutral	0.506	Tolerated	0.089839018	53.93463061	1.367209189	17.63279081
Q750R	750	Q	R	missense	1	0	0	0	0	0.48	2.693	-0.12	-2	-0.06114	benign	0.049	-1.38	Neutral	0.019	Damaging	0.129639856	53.93463061	2.998154399	16.0018456
V751F	751	V	F	missense	0	0	0	0	1	NA	2.015	0.74	-8	0.40582	possibly damaging	0.655	-3.99	Deleterious	0	Damaging	0.163220268	53.93463061	2.975551827	16.02444817
V751I	751	V	I	missense	0	0	0	1	4	NA	2.015	3.37	2	0.56297	benign	0.101	-0.58	Neutral	0.251	Tolerated	0.193793149	139.353106	2.804648087	16.19535191
G752R	752	G	R	missense	0	8	1	1	1	0.0625	0.6352	-3.37	-9	0.20235	probably damaging	0.981	-7.66	Deleterious	0	Damaging	0.119948379	61.62331633	3.913527389	15.08647261
G758E	758	G	E	missense	0	1	0	0	0	NA	1.149	-3.3	-4	-0.075801	possibly damaging	0.521	-6.43	Deleterious	0.001	Damaging	0.137729552	22.84857669	3.00519666	15.99480334
I759V	759	I	V	missense	0	0	0	0	2	NA	0.2847	2.33	2	0.56297	benign	0.001	-0.92	Neutral	0.009	Damaging	0.249163752	77.94467502	3.616988503	15.3830115
E763D	763	E	D	missense	0	0	0	0	1	NA	0.1314	0.24	2	0.39844	benign	0.003	-2.97	Deleterious	0	Damaging	0.147486003	53.93463061	2.006637584	16.99336242
E763K	763	E	K	missense	0	0	0	0	3	NA	0.1314	-3.09	-4	-0.10639	possibly damaging	0.684	-3.96	Deleterious	0	Damaging	0.139277208	106.4194176	2.576771955	16.42322804
M764K	764	M	K	missense	0	2	0	0	0	NA	0.344	-3.04	-2	-0.0086773	benign	0.285	-5.94	Deleterious	0	Damaging	0.293387812	24.77973353	5.792463413	13.20753659
M764R	764	M	R	missense	0	1	0	0	0	NA	0.344	-3.97	-4	-0.12049	possibly damaging	0.491	-5.94	Deleterious	0	Damaging	0.346101511	22.84857669	7.041126632	11.95887337
L771V	771	L	V	missense	1	0	0	0	0	NA	1.084	-2.31	-2	0.53583	probably damaging	0.978	-1.63	Neutral	0.002	Damaging	0.221415049	53.93463061	4.252780668	14.74721933
D772N	772	D	N	missense	1	1	0	1	5	NA	0.7095	-1.74	2	0.22846	possibly damaging	0.924	-4.44	Deleterious	0.002	Damaging	0.213712863	91.52041988	4.113915065	14.88608494
P773S	773	P	S	missense	0	1	0	0	0	NA	0.3532	-2.23	-2	0.27364	possibly damaging	0.521	-7.92	Deleterious	0	Damaging	0.17620258	22.84857669	3.516523988	15.48347601
Y774C	774	Y	C	missense	0	0	0	0	2	NA	1.06	-2.17	-4	-0.11256	probably damaging	0.994	-8.74	Deleterious	0	Damaging	0.155891345	77.94467502	3.455890303	15.5441097
Y774D	774	Y	D	missense	0	0	0	0	1	NA	1.06	-2.71	-11	0.07301	probably damaging	0.979	-9.73	Deleterious	0	Damaging	0.141239968	53.93463061	3.316301452	15.68369855
p.Y776del	776	p.Y	del	aadel	0	1	0	0	0	NA	NA	NA	NA	NA	NA	NA	NA	NA	NA	NA	0.280520418	22.84857669	5.369921255	13.63007874
F777L	777	F	L	missense	0	1	0	1	0	NA	0.1927	1.38	-3	0.49351	benign	0.166	-5.93	Deleterious	0	Damaging	0.264880707	22.84857669	4.475209108	14.52479089
Q779K	779	Q	K	missense	1	1	0	0	0	NA	1.604	-0.95	-3	-0.27765	benign	0.005	-0.92	Neutral	0.339	Tolerated	0.281337365	30.64385498	5.121688941	13.87831106
G77R	77	G	R	missense	0	0	0	0	1	NA	0.7074	-1.19	-9	0.20235	probably damaging	1	-3.82	Deleterious	0.001	Damaging	0.106808929	53.93463061	1.846564182	17.15343582
N782T	782	N	T	missense	0	1	0	0	0	NA	0.1684	-2.76	-2	0.38778	benign	0.034	-5.94	Deleterious	0	Damaging	0.314713837	22.84857669	6.076345178	12.92365482
I783T	783	I	T	missense	0	0	0	0	1	NA	0.558	-1.64	-2	-0.49344	possibly damaging	0.491	-4.84	Deleterious	0	Damaging	0.284295328	53.93463061	5.413854613	13.58614539
F784L	784	F	L	missense	0	0	0	0	1	NA	0.1975	1.63	-3	0.49351	benign	0.036	-5.94	Deleterious	0.001	Damaging	0.27524128	53.93463061	4.618920195	14.38107981
D785N	785	D	N	missense	0	2	0	0	0	NA	0.1205	-2.43	2	0.22846	probably damaging	0.961	-4.95	Deleterious	0	Damaging	0.215597557	24.77973353	4.146313946	14.85368605
I788V	788	I	V	missense	0	0	0	0	1	NA	0.3823	4.72	2	0.56297	possibly damaging	0.476	-0.99	Neutral	0.001	Damaging	0.195425634	53.93463061	2.306301003	16.693699
V789A	789	V	A	missense	0	0	0	0	1	NA	0.1381	-0.63	-2	0.25294	possibly damaging	0.906	-3.96	Deleterious	0	Damaging	0.135472956	53.93463061	2.174861064	16.82513894
V789I	789	V	I	missense	0	1	0	0	14	NA	0.1381	1.79	2	0.56297	probably damaging	0.982	-0.99	Neutral	0.015	Damaging	0.151697782	140.2489248	1.920005928	17.07999407
L791F	791	L	F	missense	0	0	0	0	1	NA	1.305	1.07	-3	0.49351	probably damaging	0.988	-3.65	Deleterious	0.042	Damaging	0.146089988	53.93463061	2.436693224	16.56330678
L793F	793	L	F	missense	0	0	0	0	1	NA	0.7999	-0.79	-3	0.49351	possibly damaging	0.939	-3.96	Deleterious	0.001	Damaging	0.12661808	53.93463061	2.206316459	16.79368354
G797V	797	G	V	missense	2	0	1	0	0	NA	3.374	2.41	-5	-0.48978	probably damaging	0.97	-6.54	Deleterious	0.007	Damaging	0.079695095	106.4194176	1.669828349	17.33017165
P79A	79	P	A	missense	0	0	0	0	2	NA	0.1825	-2.05	-2	-0.13416	probably damaging	0.993	-7.55	Deleterious	0.045	Damaging	0.111033268	77.94467502	2.207005066	16.79299493
P79H	79	P	H	missense	0	0	0	0	1	NA	0.1825	-3.52	-4	0.085052	probably damaging	0.999	-8.51	Deleterious	0	Damaging	0.102433368	53.93463061	2.333732861	16.66626714
P79S	79	P	S	missense	0	0	0	0	1	NA	0.1825	0.37	-2	0.27364	probably damaging	0.979	-7.56	Deleterious	0.001	Damaging	0.10220794	53.93463061	1.657062795	17.34293721
P7L	7	P	L	missense	0	0	0	0	1	NA	1.726	-6.95	-7	-0.35576	possibly damaging	0.931	-7.84	Deleterious	0.001	Damaging	0.099531153	53.93463061	3.148264787	15.85173521
P7R	7	P	R	missense	0	0	0	0	1	NA	1.726	-5.75	-4	0.20188	benign	0.027	-7.34	Deleterious	0.004	Damaging	0.099411233	53.93463061	2.72460314	16.27539686
R800C	800	R	C	missense	0	0	0	0	3	NA	2.753	-0.69	-8	-0.15262	probably damaging	0.998	-3.98	Deleterious	0.002	Damaging	0.068060934	106.4194176	1.552076972	17.44792303
R800H	800	R	H	missense	0	0	0	0	5	NA	2.753	-1.53	-2	0.09644	probably damaging	0.992	-0.94	Neutral	0.05	Damaging	0.07592316	140.2489248	1.603837999	17.396162
R800L	800	R	L	missense	2	0	0	0	1	0.853674033	2.753	-0.34	-8	-0.24339	benign	0.003	-3.84	Deleterious	0.003	Damaging	0.068511457	106.4194176	1.574208263	17.42579174
M801V	801	M	V	missense	0	0	0	0	1	NA	0.5728	1.94	-1	0.15769	benign	0.001	0.74	Neutral	1	Tolerated	0.071846971	53.93463061	0.057399844	18.94260016
p.801_803delMSN/insS	801	NA	NA	aadel	0	0	3	0	0	NA	NA	NA	NA	NA	NA	NA	NA	NA	NA	NA	NA	106.4194176	2.443343863	16.55665614
S805L	805	S	L	missense	0	0	0	0	4	NA	0.6613	-2.97	-8	-0.65654	benign	0.016	-5.88	Deleterious	0	Damaging	0.197902028	139.353106	3.881156928	15.11884307
V806M	806	V	M	missense	0	0	0	0	1	NA	0.8893	-0.6	-1	0.15769	possibly damaging	0.954	-2.97	Deleterious	0	Damaging	0.158208554	53.93463061	2.764413096	16.2355869
R808C	808	R	C	missense	0	3	0	0	2	NA	0.8178	-4.84	-8	-0.15262	probably damaging	0.998	-7.92	Deleterious	0	Damaging	0.216705403	37.62787712	4.960939418	14.03906058
R808H	808	R	H	missense	0	0	0	0	1	NA	0.8178	-1.6	-2	0.09644	probably damaging	0.992	-4.95	Deleterious	0	Damaging	0.338525158	53.93463061	6.688105211	12.31189479
R808P	808	R	P	missense	0	1	0	0	0	NA	0.8178	-3.82	-4	0.20188	possibly damaging	0.832	-6.93	Deleterious	0.001	Damaging	0.244664825	22.84857669	5.255097585	13.74490241
R811G	811	R	G	missense	0	0	0	0	1	NA	0.4529	-3.46	-9	0.20235	benign	0	-6.92	Deleterious	0.001	Damaging	0.264528061	53.93463061	5.317503404	13.6824966
R811H	811	R	H	missense	0	2	1	0	3	0.43	0.4529	-3.42	-2	0.09644	possibly damaging	0.877	-4.94	Deleterious	0	Damaging	0.193673156	52.01372882	4.320763178	14.67923682
L812Q	812	L	Q	missense	0	1	0	0	0	0.4	1.218	-3.61	-5	-0.2137	possibly damaging	0.939	-5.93	Deleterious	0	Damaging	0.224415804	22.84857669	5.137655216	13.86234478
R814Q	814	R	Q	missense	2	5	8	0	7	NA	0.08529	-2.66	-2	-0.06114	probably damaging	0.999	-3.97	Deleterious	0	Damaging	0.185240952	140.2489248	3.494052969	15.50594703
F816L	816	F	L	missense	0	0	0	0	1	NA	0.4097	3.55	-3	0.49351	probably damaging	0.983	-5.94	Deleterious	0	Damaging	0.121418079	53.93463061	1.495052475	17.50494753
F816Y	816	F	Y	missense	1	0	2	1	0	1.2	0.4097	-1.26	2	-0.016195	probably damaging	0.993	-2.97	Deleterious	0	Damaging	0.15146591	106.4194176	1.860418364	17.13958164
K817E	817	K	E	missense	0	1	0	1	0	0.6	0.1358	-2.48	-4	-0.10639	probably damaging	0.977	-3.96	Deleterious	0	Damaging	0.197625662	22.84857669	3.84309072	15.15690928
W822C	822	W	C	missense	0	1	0	0	0	NA	0.3727	-4.11	-15	0.0038524	probably damaging	0.999	-12.87	Deleterious	0	Damaging	0.129390896	22.84857669	3.352717125	15.64728287
P823T	823	P	T	missense	0	0	0	0	1	NA	0.3938	-0.15	-4	0.21499	probably damaging	0.99	-7.92	Deleterious	0	Damaging	0.197345408	53.93463061	3.738445573	15.26155443
N826D	826	N	D	missense	0	0	0	0	1	NA	0.2958	-3.08	2	0.22846	probably damaging	0.993	-4.95	Deleterious	0	Damaging	0.147472961	53.93463061	2.928634937	16.07136506
L828V	828	L	V	missense	1	0	0	0	0	NA	0.2542	1.51	-2	0.53583	possibly damaging	0.948	-2.97	Deleterious	0	Damaging	0.159610921	53.93463061	2.297957326	16.70204267
D82E	82	D	E	missense	0	0	0	0	3	NA	0.1763	4.32	2	0.39844	probably damaging	0.983	-3.66	Deleterious	0	Damaging	0.169304299	106.4194176	2.10325529	16.89674471
G833R	833	G	R	missense	0	0	0	0	37	NA	1.131	-3.45	-9	0.20235	probably damaging	1	-7.83	Deleterious	0	Damaging	0.160262701	140.2489248	3.690062176	15.30993782
N834D	834	N	D	missense	1	0	0	0	0	NA	0.7107	-0.62	2	0.22846	probably damaging	0.993	-4.95	Deleterious	0	Damaging	0.121020967	53.93463061	2.13166013	16.86833987
S835A	835	S	A	missense	0	0	0	0	3	NA	0.2221	0.47	0	-0.26362	possibly damaging	0.895	-2.97	Deleterious	0	Damaging	0.256156927	106.4194176	4.379967422	14.62003258
S835L	835	S	L	missense	0	1	0	0	0	NA	0.2221	-5.2	-8	-0.65654	probably damaging	0.979	-5.94	Deleterious	0	Damaging	0.111451831	22.84857669	2.580866313	16.41913369
V836M	836	V	M	missense	0	0	0	0	1	NA	0.6313	6.15	-1	0.15769	probably damaging	0.997	-2.8	Deleterious	0.054	Tolerated	0.192150617	53.93463061	2.342688197	16.6573118
L839P	839	L	P	missense	0	4	1	0	0	NA	0.2433	-3.25	-7	-0.35576	probably damaging	0.999	-6.93	Deleterious	0	Damaging	0.146850224	36.99606219	3.081440852	15.91855915
N841K	841	N	K	missense	0	0	0	0	2	NA	0.2707	-1.95	-1	-0.082123	probably damaging	0.993	-5.92	Deleterious	0.007	Damaging	0.152558246	77.94467502	2.926019863	16.07398014
T843A	843	T	A	missense	1	0	0	0	0	NA	0.3406	-0.04	-1	-0.19116	probably damaging	0.977	-4.94	Deleterious	0	Damaging	0.27973841	53.93463061	5.133922378	13.86607762
L846R	846	L	R	missense	0	1	0	1	0	0	0.1811	-2.78	-8	-0.24339	probably damaging	0.999	-5.94	Deleterious	0	Damaging	0.152401458	22.84857669	4.281648329	14.71835167
I848F	848	I	F	missense	1	0	0	1	1	NA	0.2088	1.69	-2	0.477	probably damaging	1	-3.96	Deleterious	0	Damaging	0.178333505	77.94467502	2.722628248	16.27737175
D84G	84	D	G	missense	0	0	0	0	2	NA	0.05012	-0.33	-3	0.16866	probably damaging	0.993	-6.46	Deleterious	0.001	Damaging	0.295888298	77.94467502	5.545551134	13.45444887
D84N	84	D	N	missense	0	2	0	0	0	NA	0.05012	1.2	2	0.22846	probably damaging	0.993	-4.55	Deleterious	0	Damaging	0.101829317	24.77973353	1.25874954	17.74125046
V850M	850	V	M	missense	0	0	0	0	2	NA	0.4544	4.31	-1	0.15769	probably damaging	0.999	-2.97	Deleterious	0	Damaging	0.21039304	77.94467502	2.957127398	16.0428726
F851L	851	F	L	missense	0	2	0	0	2	NA	0.2746	-0.46	-3	0.49351	probably damaging	0.983	-5.91	Deleterious	0	Damaging	0.119100279	36.37409739	2.022836036	16.97716396
V856L	856	V	L	missense	0	0	0	0	1	NA	0.417	3.44	-2	0.53583	possibly damaging	0.951	-2.97	Deleterious	0.001	Damaging	0.087328188	53.93463061	0.592380535	18.40761947
G857D	857	G	D	missense	0	0	0	0	3	NA	0.1198	-4.19	-3	0.16866	probably damaging	1	-6.93	Deleterious	0	Damaging	0.137796533	106.4194176	3.009928029	15.99007197
M858L	858	M	L	missense	0	0	1	2	2	NA	0.508	1.46	1	0.22208	possibly damaging	0.833	-2.54	Deleterious	0.005	Damaging	0.125800984	106.4194176	1.634898522	17.36510148
P85S	85	P	S	missense	0	0	0	0	1	NA	0.5125	-0.58	-2	0.27364	possibly damaging	0.473	-6.95	Deleterious	0.008	Damaging	0.156521818	53.93463061	2.82583194	16.17416806
P85T	85	P	T	missense	0	0	0	0	1	NA	0.5125	-1.83	-4	0.21499	probably damaging	0.958	-6.8	Deleterious	0.048	Damaging	0.157968006	53.93463061	3.141482514	15.85851749
S866L	866	S	L	missense	0	0	0	0	7	NA	2.108	-1.38	-8	-0.65654	probably damaging	0.982	-2.11	Neutral	0.024	Damaging	0.140316182	140.2489248	2.791305599	16.2086944
S866P	866	S	P	missense	0	0	0	0	1	NA	2.108	-0.81	-2	0.27364	probably damaging	0.998	-1.65	Neutral	0.014	Damaging	0.102062509	53.93463061	1.902352831	17.09764717
E867K	867	E	K	missense	0	0	0	0	1	NA	3.594	-0.16	-4	-0.10639	probably damaging	0.993	-2.33	Neutral	0.078	Tolerated	0.261510592	53.93463061	5.463153056	13.53684694
E867Q	867	E	Q	missense	0	1	0	0	0	NA	3.594	-0.81	1	0.090004	probably damaging	0.993	-1.78	Neutral	0.036	Damaging	0.103431264	22.84857669	2.338361597	16.6616384
R869S	869	R	S	missense	0	0	0	0	1	NA	1.938	-0.57	-3	0.22786	probably damaging	0.993	-2.65	Deleterious	0.001	Damaging	0.123697843	53.93463061	2.331174077	16.66882592
F86L	86	F	L	missense	0	0	0	0	3	NA	1.72	-2.09	-3	0.49351	probably damaging	0.965	-4.55	Deleterious	0.002	Damaging	0.187676891	106.4194176	3.932567251	15.06743275
D872N	872	D	N	missense	0	0	0	0	4	NA	2.468	0.61	2	0.22846	probably damaging	0.999	-0.42	Neutral	0.508	Tolerated	0.134830509	139.353106	2.347335086	16.65266491
S873A	873	S	A	missense	0	0	0	0	1	NA	2.046	-1	0	-0.26362	benign	0	-1.56	Neutral	0.024	Damaging	0.087304075	53.93463061	1.390652699	17.6093473
G874D	874	G	D	missense	0	0	0	0	2	NA	1.867	-0.13	-3	0.16866	benign	0.003	-1.11	Neutral	0.102	Tolerated	0.123591991	77.94467502	1.906017103	17.0939829
R878C	878	R	C	missense	0	32	4	0	0	0	0.1256	-5.06	-8	-0.15262	probably damaging	1	-7.6	Deleterious	0	Damaging	0.472843824	140.2489248	10.2274977	8.772502297
R878H	878	R	H	missense	0	5	0	0	0	0	0.1256	2.44	-2	0.09644	probably damaging	1	-4.85	Deleterious	0	Damaging	0.543198696	41.2807827	10.41999499	8.580005011
R878L	878	R	L	missense	0	1	0	0	0	NA	0.1256	-2.2	-8	-0.24339	probably damaging	0.98	-6.73	Deleterious	0	Damaging	0.66083993	22.84857669	13.21556262	5.784437378
W879R	879	W	R	missense	0	2	0	0	0	NA	0.238	-2.56	-2	-0.20935	probably damaging	0.998	-13.52	Deleterious	0	Damaging	0.501114395	24.77973353	10.61149922	8.388500779
Y87C	87	Y	C	missense	0	1	0	0	0	0.69	0.3008	0.36	-4	-0.11256	probably damaging	0.999	-8.26	Deleterious	0	Damaging	0.120052651	22.84857669	2.466360038	16.53363996
H886P	886	H	P	missense	0	1	0	0	1	NA	0.1485	-2.62	-4	0.085052	probably damaging	0.993	-9.27	Deleterious	0	Damaging	0.408230399	30.64385498	8.399314396	10.6006856
H886Q	886	H	Q	missense	0	4	3	0	0	NA	0.1485	2.19	1	-0.064903	probably damaging	0.993	-7.62	Deleterious	0	Damaging	0.295759995	45.42491255	5.273285956	13.72671404
S88G	88	S	G	missense	0	0	0	0	3	NA	2.336	-0.43	-2	0.57001	probably damaging	0.965	-2.24	Neutral	0.27	Tolerated	0.218412261	106.4194176	4.285571136	14.71442886
I890T	890	I	T	missense	0	3	1	0	0	0.690384615	0.5616	4.3	-2	-0.49344	probably damaging	0.993	-4.64	Deleterious	0	Damaging	0.293352385	32.75734862	4.783705206	14.21629479
I891N	891	I	N	missense	0	0	0	0	1	NA	0.4629	-5.75	-5	-0.58996	probably damaging	0.998	-6.08	Deleterious	0	Damaging	0.185967926	53.93463061	4.244549394	14.75545061
I891T	891	I	T	missense	0	0	0	0	1	NA	0.4629	-1.78	-2	-0.49344	probably damaging	0.993	-3.44	Deleterious	0	Damaging	0.156034413	53.93463061	2.831116383	16.16888362
F892I	892	F	I	missense	0	2	0	0	0	NA	0.2019	-3.65	-2	0.477	possibly damaging	0.906	-5.74	Deleterious	0	Damaging	0.238519372	24.77973353	4.864678352	14.13532165
R893C	893	R	C	missense	0	3	0	0	3	NA	0.0767	-5.8	-8	-0.15262	probably damaging	1	-7.69	Deleterious	0	Damaging	0.392142295	43.38229959	8.422489331	10.57751067
R893H	893	R	H	missense	0	6	3	1	1	0	0.0767	-3.49	-2	0.09644	probably damaging	1	-4.78	Deleterious	0	Damaging	0.337383706	56.73336705	7.445028068	11.55497193
I894M	894	I	M	missense	0	0	0	0	1	NA	0.49	1.13	-1	0.21385	probably damaging	0.998	-2.25	Neutral	0	Damaging	0.259369554	53.93463061	4.383154699	14.6168453
L895F	895	L	F	missense	0	0	0	0	1	NA	0.2485	-0.82	-3	0.49351	benign	0.005	-3.83	Deleterious	0	Damaging	0.274038893	53.93463061	4.814030535	14.18596947
C896S	896	C	S	missense	0	1	0	0	0	NA	0.2888	-0.11	-3	-0.22815	benign	0.012	-9.53	Deleterious	0	Damaging	0.238997754	22.84857669	4.45052492	14.54947508
G897E	897	G	E	missense	1	0	0	0	0	0	0.1242	-2.78	-4	-0.075801	probably damaging	1	-7.59	Deleterious	0	Damaging	0.317420464	53.93463061	7.289204903	11.7107951
G897R	897	G	R	missense	0	1	0	0	0	NA	0.1242	-0.06	-9	0.20235	probably damaging	1	-7.62	Deleterious	0	Damaging	0.193061117	22.84857669	3.545109845	15.45489016
R8P	8	R	P	missense	0	0	0	0	1	NA	1.675	0.83	-4	0.20188	benign	0.134	3.86	Neutral	1	Tolerated	0.084010336	53.93463061	0.557893955	18.44210605
R8Q	8	R	Q	missense	0	0	0	0	10	NA	1.675	-5.57	-2	-0.06114	probably damaging	0.997	0.23	Neutral	0.031	Damaging	0.104335579	140.2489248	2.414730277	16.58526972
R8W	8	R	W	missense	0	0	0	0	1	NA	1.675	-7.19	-2	-0.20935	probably damaging	1	NA	NA	NA	NA	0.084116204	53.93463061	2.755006771	16.24499323
E901K	901	E	K	missense	0	6	0	0	0	NA	0.2235	0	-4	-0.10639	probably damaging	0.999	-3.76	Deleterious	0	Damaging	0.354790222	48.72007332	6.521182958	12.47881704
S901L	901	S	L	missense	0	1	0	0	0	NA	0.2235	-2.81	-8	-0.65654	NA	NA	NA	NA	NA	NA	0.60108717	22.84857669	12.14499263	6.855007371
S910L	910	S	L	missense	0	4	0	1	1	0	1.089	-2.34	-8	-0.65654	probably damaging	0.982	-2.62	Deleterious	0.001	Damaging	0.165399245	36.99606219	4.320310681	14.67968932
G911E	911	G	E	missense	0	0	0	0	1	NA	1.782	-2.31	-4	-0.075801	probably damaging	1	-5.19	Deleterious	0.072	Tolerated	0.303768328	53.93463061	6.376519906	12.62348009
Q912R	912	Q	R	missense	1	0	0	0	1	NA	2.626	-0.19	-2	-0.06114	benign	0.106	-2.72	Deleterious	0.051	Tolerated	0.218168645	77.94467502	4.169395347	14.83060465
C915R	915	C	R	missense	0	1	0	0	0	NA	0.07527	-3.51	-8	-0.15262	probably damaging	0.998	-10.92	Deleterious	0	Damaging	0.255238315	22.84857669	5.564074566	13.43592543
L917R	917	L	R	missense	0	1	0	0	0	NA	1.539	-3.73	-8	-0.24339	probably damaging	0.999	-3.81	Deleterious	0.001	Damaging	0.111493486	22.84857669	2.551806272	16.44819373
L917V	917	L	V	missense	0	0	0	0	1	NA	1.539	1.16	-2	0.53583	probably damaging	0.992	0.04	Neutral	0.056	Tolerated	0.331985961	53.93463061	5.945008407	13.05499159
V922I	922	V	I	missense	0	0	0	0	1	NA	0.2845	0.61	2	0.56297	benign	0.027	-0.89	Neutral	0	Damaging	0.179452756	53.93463061	2.480146116	16.51985388
V924I	924	V	I	missense	0	0	2	0	31	NA	0.4047	3.48	2	0.56297	benign	0.027	-0.82	Neutral	0.001	Damaging	0.230874629	140.2489248	3.103354085	15.89664591
I925F	925	I	F	missense	0	0	0	0	1	NA	0.5108	4.66	-2	0.477	benign	0.062	-3.08	Deleterious	0	Damaging	0.145042267	53.93463061	1.405177203	17.5948228
N927K	927	N	K	missense	0	0	0	0	1	1.361080786	0.2149	0.07	-1	-0.082123	benign	0.062	-5.31	Deleterious	0	Damaging	0.428242148	53.93463061	6.609255237	12.39074476
N927S	927	N	S	missense	0	4	0	0	0	NA	0.2149	1.87	0	0.586	benign	0	-4.3	Deleterious	0	Damaging	0.150031484	34.7047581	1.932659759	17.06734024
L928P	928	L	P	missense	0	1	0	0	0	NA	0.1179	-5.98	-7	-0.35576	possibly damaging	0.484	-6.39	Deleterious	0	Damaging	0.220701195	22.84857669	4.796539973	14.20346003
T92I	92	T	I	missense	0	0	0	0	7	NA	0.1093	-1.9	-2	-0.49344	probably damaging	0.999	-5.19	Deleterious	0.024	Damaging	0.277088541	140.2489248	5.326818455	13.67318154
L935P	935	L	P	missense	0	1	0	0	0	NA	0.4921	-4.76	-7	-0.35576	probably damaging	1	-6.24	Deleterious	0	Damaging	0.180565673	22.84857669	4.005040713	14.99495929
L939F	939	L	F	missense	0	0	0	0	1	NA	0.1736	-0.72	-3	0.49351	probably damaging	0.999	-3.68	Deleterious	0.001	Damaging	0.144442168	53.93463061	2.377698054	16.62230195
F93S	93	F	S	missense	0	2	0	0	0	NA	0.5981	-0.45	-6	-0.50618	probably damaging	0.999	-7.6	Deleterious	0	Damaging	0.083488821	24.77973353	1.524875531	17.47512447
S940N	940	S	N	missense	0	0	0	0	1	NA	0.3583	1.9	0	0.586	probably damaging	0.997	-1.33	Neutral	0.217	Tolerated	0.139987723	53.93463061	1.756125696	17.2438743
S941F	941	S	F	missense	1	0	0	0	0	NA	0.1534	-3.27	-6	-0.50618	probably damaging	0.999	-5.86	Deleterious	0	Damaging	0.109597677	53.93463061	2.228267158	16.77173284
S941N	941	S	N	missense	2	0	0	0	0	1	0.1534	5.72	0	0.586	probably damaging	0.998	-2.93	Deleterious	0	Damaging	0.126115367	77.94467502	0.98198409	18.01801591
S943N	943	S	N	missense	0	0	0	0	1	NA	0.3253	2.51	0	0.586	probably damaging	0.985	-2.93	Deleterious	0	Damaging	0.128899566	53.93463061	1.551101992	17.44889801
D945G	945	D	G	missense	0	0	0	0	3	NA	0.5393	-1.8	-3	0.16866	benign	0.115	-6.84	Deleterious	0	Damaging	0.109663812	106.4194176	1.988970676	17.01102932
I94S	94	I	S	missense	0	1	0	0	0	NA	0.8054	0.43	-7	-0.67336	probably damaging	0.981	-5.06	Deleterious	0	Damaging	0.082366348	22.84857669	1.224339831	17.77566017
I94V	94	I	V	missense	0	0	0	1	3	1.092715232	0.8054	2.03	2	0.56297	benign	0.009	-0.56	Neutral	0.218	Tolerated	0.268851963	106.4194176	3.76668892	15.23331108
E952K	952	E	K	missense	0	0	0	0	1	NA	1.622	1.98	-4	-0.10639	benign	0.189	-3.1	Deleterious	0.001	Damaging	0.10075019	53.93463061	1.251711209	17.74828879
D953E	953	D	E	missense	0	0	0	0	2	NA	1.033	2.54	2	0.39844	probably damaging	1	-3.68	Deleterious	0.07	Tolerated	0.107605049	77.94467502	1.369120083	17.63087992
D953Y	953	D	Y	missense	0	0	0	0	1	NA	1.033	-2.42	-11	0.07301	probably damaging	1	-8.5	Deleterious	0	Damaging	0.095655132	53.93463061	2.257266639	16.74273336
R954G	954	R	G	missense	0	0	0	0	1	NA	2.064	0.88	-9	0.20235	benign	0	3.68	Neutral	1	Tolerated	0.102387828	53.93463061	1.009039297	17.9909607
M956I	956	M	I	missense	0	0	0	0	1	NA	1.975	-0.71	-1	0.21385	possibly damaging	0.514	-2.38	Neutral	0.008	Damaging	0.106291908	53.93463061	1.885786976	17.11421302
M956T	956	M	T	missense	0	0	0	0	1	NA	1.975	0.34	-4	-0.19024	possibly damaging	0.679	-4.32	Deleterious	0.007	Damaging	0.106291908	53.93463061	1.910716201	17.0892838
L959P	959	L	P	missense	0	0	0	0	3	NA	0.8016	-2.06	-7	-0.35576	probably damaging	1	-6.78	Deleterious	0	Damaging	0.116956911	106.4194176	2.436614966	16.56338503
V95I	95	V	I	missense	0	1	0	1	7	1.062176166	0.1921	1.23	2	0.56297	probably damaging	0.999	-0.95	Neutral	0.022	Damaging	0.136558373	107.9030792	1.351058177	17.64894182
V95L	95	V	L	missense	0	0	0	0	6	NA	0.1921	-0.77	-2	0.53583	probably damaging	0.997	-2.84	Deleterious	0.006	Damaging	0.177313248	140.2489248	2.98697646	16.01302354
Q960K	960	Q	K	missense	1	0	0	0	0	NA	0.6262	1.55	-3	-0.27765	probably damaging	0.997	-3.73	Deleterious	0.002	Damaging	0.107248102	53.93463061	1.407087412	17.59291259
A964G	964	A	G	missense	0	0	0	0	1	NA	1.468	-1.03	-2	-0.17832	benign	0.275	-1.62	Neutral	0.572	Tolerated	0.188920009	53.93463061	3.350458184	15.64954182
R965C	965	R	C	missense	1	7	0	1	16	0.785714286	0.4705	-4.59	-8	-0.15262	probably damaging	1	-7.82	Deleterious	0	Damaging	0.17482635	140.2489248	3.760459548	15.23954045
R965H	965	R	H	missense	0	1	0	0	1	0.625	0.4705	-1.24	-2	0.09644	probably damaging	1	-4.89	Deleterious	0	Damaging	0.171223152	30.64385498	3.352681536	15.64731846
R965L	965	R	L	missense	1	0	0	0	0	NA	0.4705	-2.83	-8	-0.24339	probably damaging	0.998	-6.84	Deleterious	0	Damaging	0.236401416	53.93463061	4.873718785	14.12628121
Q967R	967	Q	R	missense	0	0	0	0	1	NA	2.261	1.03	-2	-0.06114	possibly damaging	0.906	-1.96	Neutral	0.125	Tolerated	0.150193844	53.93463061	2.634528402	16.3654716
G969C	969	G	C	missense	0	0	0	0	2	NA	1.237	-2.04	-9	-0.16685	probably damaging	1	-7.32	Deleterious	0.001	Damaging	0.109854891	77.94467502	2.449172669	16.55082733
G969S	969	G	S	missense	0	0	0	0	1	NA	1.237	-0.23	-2	0.57001	probably damaging	0.961	-4.79	Deleterious	0.007	Damaging	0.097930893	53.93463061	1.729431022	17.27056898
R971C	971	R	C	missense	1	0	0	0	3	NA	3.495	0.15	-8	-0.15262	probably damaging	0.99	-2.11	Neutral	0.047	Damaging	0.075546881	139.353106	1.62839561	17.37160439
R971H	971	R	H	missense	0	0	0	0	6	NA	3.495	0.24	-2	0.09644	benign	0.004	-0.31	Neutral	0.257	Tolerated	0.085071091	140.2489248	1.450582385	17.54941761
K974D	974	K	D	missense	0	1	0	0	0	NA	1.394	-1.61	-4	-0.13395	possibly damaging	0.775	-4.65	Deleterious	0	Damaging	0.052328365	22.84857669	1.012939004	17.987061
R975Q	975	R	Q	missense	0	0	0	0	11	NA	3.276	-0.07	-2	-0.06114	probably damaging	0.999	-0.99	Neutral	0.26	Tolerated	0.09671463	140.2489248	1.945142798	17.0548572
R975W	975	R	W	missense	1	0	1	1	8	NA	3.276	-1.22	-2	-0.20935	probably damaging	1	-4.66	Deleterious	0.006	Damaging	0.094901379	140.2489248	2.366687052	16.63331295
D979H	979	D	H	missense	0	0	0	0	1	NA	2.439	1.67	-4	-0.026783	probably damaging	0.999	-2.28	Neutral	0.021	Damaging	0.082819388	53.93463061	1.273494321	17.72650568
C981F	981	C	F	missense	1	0	0	0	0	NA	3.598	0	-13	0.12035	probably damaging	0.994	-1.08	Neutral	0.334	Tolerated	0.057738627	53.93463061	1.242306794	17.75769321
C982R	982	C	R	missense	1	0	0	5	28	NA	3.627	-0.14	-8	-0.15262	probably damaging	0.979	-0.54	Neutral	0.355	Tolerated	0.081119985	140.2489248	1.697339135	17.30266086
G983D	983	G	D	missense	0	0	0	1	8	1.4	2.817	-1.61	-3	0.16866	benign	0.117	-0.93	Neutral	0.313	Tolerated	0.064202652	140.2489248	0.437770425	18.56222958
R986L	986	R	L	missense	0	0	0	0	2	NA	3.104	1.16	-8	-0.24339	benign	0	-0.25	Neutral	0.601	Tolerated	0.068002698	77.94467502	0.855737564	18.14426244
R986Q	986	R	Q	missense	0	0	1	1	9	0.034965035	3.104	-0.13	-2	-0.06114	benign	0.001	-0.62	Neutral	0.308	Tolerated	0.088908189	140.2489248	3.050655046	15.94934495
R986W	986	R	W	missense	1	0	0	0	1	NA	3.104	-3.46	-2	-0.20935	probably damaging	0.964	-1.37	Neutral	0.155	Tolerated	0.063366585	77.94467502	1.767407904	17.2325921
R988Q	988	R	Q	missense	0	1	0	0	13	NA	3.17	0.09	-2	-0.06114	benign	0.001	-0.79	Neutral	0.043	Damaging	0.131227956	140.2489248	2.351417401	16.6485826
R988W	988	R	W	missense	0	1	0	0	5	NA	3.17	1.82	-2	-0.20935	probably damaging	0.964	-1.61	Neutral	0.032	Damaging	0.08184609	76.52859871	1.368327613	17.63167239
K991E	991	K	E	missense	0	0	0	0	1	NA	3.691	0.08	-4	-0.10639	possibly damaging	0.625	-1.14	Neutral	0.09	Tolerated	0.099955077	53.93463061	2.028070193	16.97192981
K991T	991	K	T	missense	0	0	0	0	1	NA	3.691	-1	-3	-0.073984	possibly damaging	0.625	-1.14	Neutral	0.066	Tolerated	0.103672996	53.93463061	2.268022489	16.73197751
A993S	993	A	S	missense	0	0	0	0	1	NA	3.724	0.52	0	-0.26362	benign	0.065	-0.18	Neutral	0.734	Tolerated	0.079065758	53.93463061	1.351935424	17.64806458
A993T	993	A	T	missense	2	0	0	0	3	1.75	3.724	-0.02	-1	-0.19116	benign	0.001	-0.09	Neutral	0.575	Tolerated	0.102009707	140.2489248	0.443943423	18.55605658
A994T	994	A	T	missense	0	0	0	0	1	NA	3.671	0.14	-1	-0.19116	benign	0.213	-0.26	Neutral	0.093	Tolerated	0.099368442	53.93463061	1.843230502	17.1567695
A994V	994	A	V	missense	0	0	0	0	1	NA	3.671	-0.63	-2	0.25294	benign	0.002	-0.33	Neutral	0.085	Tolerated	0.093945255	53.93463061	1.810636871	17.18936313
L995F	995	L	F	missense	0	0	0	0	2	NA	2.257	-1.87	-3	0.49351	probably damaging	0.989	-1.61	Neutral	0.311	Tolerated	0.09000344	77.94467502	1.856686043	17.14331396
A996T	996	A	T	missense	0	0	0	0	1	NA	3.598	-0.12	-1	-0.19116	benign	0.023	-0.16	Neutral	0.591	Tolerated	0.079226204	53.93463061	1.408331959	17.59166804
A997D	997	A	D	missense	0	0	0	1	10	NA	3.271	-0.29	-3	-0.1794	benign	0.029	-0.12	Neutral	0.387	Tolerated	0.077174225	140.2489248	1.303341548	17.69665845
A997S	997	A	S	missense	1	0	0	1	1	NA	3.271	0.24	0	-0.26362	benign	0	-0.42	Neutral	0.594	Tolerated	0.060344696	77.94467502	0.900215193	18.09978481
A997T	997	A	T	missense	0	1	0	1	23	0.105960265	3.271	0.01	-1	-0.19116	benign	0	-0.57	Neutral	0.549	Tolerated	0.067580861	140.2489248	2.571000869	16.42899913
G999D	999	G	D	missense	0	0	0	0	1	NA	3.748	0.6	-3	0.16866	benign	0.002	1.21	Neutral	0.538	Tolerated	0.07652473	53.93463061	1.174309009	17.82569099
G9S	9	G	S	missense	0	0	0	0	4	NA	2.043	-3.22	-2	0.57001	probably damaging	1	-5.17	Deleterious	0	Damaging	0.098037436	139.353106	2.443228347	16.55677165
G9V	9	G	V	missense	1	0	0	0	0	1.03626943	2.043	3.9	-5	-0.48978	probably damaging	1	-7.54	Deleterious	0	Damaging	0.08282735	53.93463061	1.108098058	17.89190194
c.2268_2271del	NA	NA	NA	aadel	0	1	3	0	0	NA	NA	NA	NA	NA	NA	NA	NA	NA	NA	NA	NA	50.74014025	2.443343863	16.55665614
